# Supplementary material for: Multivariate PLS Modeling of Apicomplexan FabD-Ligand Interaction Space for Mapping Target-Specific Chemical Space and Pharmacophore Fingerprints
Source: PLoS One. 2015 Nov 4;10(11):e0141674. doi: 10.1371/journal.pone.0141674 (PMC4633102; doi:10.1371/journal.pone.0141674)
Supplement: S1 File — (XLSX) [file pone.0141674.s024.xlsx]

## Sheet: Ligands of ZINC Subsets
Zdd		Zim		Znd
ZINC00000012		ZINC00000012		ZINC00039586
ZINC00000016		ZINC00000016		ZINC00039586
ZINC00000016		ZINC00000016		ZINC18847043
ZINC00000017		ZINC00000017		ZINC18847043
ZINC00000017		ZINC00000017		ZINC18847043
ZINC00000018		ZINC00000018		ZINC00121575
ZINC00000021		ZINC00000021		ZINC00040150
ZINC00000025		ZINC00000025		ZINC38711268
ZINC00000030		ZINC00000030		ZINC38711270
ZINC00000031		ZINC00000031		ZINC03873977
ZINC00000036		ZINC00000036		ZINC06924034
ZINC00000038		ZINC00000038		ZINC12360704
ZINC00000051		ZINC00000051		ZINC29747013
ZINC00000056		ZINC00000056		ZINC18181336
ZINC00000058		ZINC00000058		ZINC04095844
ZINC00000061		ZINC00000061		ZINC13521567
ZINC00000063		ZINC00000063		ZINC04095499
ZINC00000068		ZINC00000068		ZINC13532134
ZINC00000071		ZINC00000071		ZINC69953140
ZINC00000075		ZINC00000075		ZINC69953142
ZINC00000076		ZINC00000076		ZINC04095501
ZINC00000078		ZINC00000078		ZINC12402866
ZINC00000083		ZINC00000083		ZINC69953138
ZINC00000092		ZINC00000092		ZINC69953139
ZINC00000096		ZINC00000096		ZINC38606014
ZINC00000098		ZINC00000098		ZINC02528078
ZINC00000099		ZINC00000099		ZINC02545177
ZINC00000102		ZINC00000102		ZINC03841552
ZINC00000103		ZINC00000103		ZINC03841553
ZINC00000103		ZINC00000103		ZINC03870412
ZINC00000104		ZINC00000104		ZINC00040092
ZINC00000106		ZINC00000106		ZINC00038797
ZINC00000122		ZINC00000122		ZINC03841530
ZINC00000124		ZINC00000124		ZINC12503872
ZINC00000125		ZINC00000125		ZINC00538564
ZINC00000128		ZINC00000128		ZINC00051015
ZINC00000134		ZINC00000134		ZINC00051016
ZINC00000135		ZINC00000135		ZINC20357550
ZINC00000136		ZINC00000136		ZINC20357550
ZINC00000137		ZINC00000137		ZINC03860618
ZINC00000145		ZINC00000145		ZINC00106648
ZINC00000164		ZINC00000164		ZINC00166196
ZINC00000164		ZINC00000164		ZINC00156781
ZINC00000166		ZINC00000166		ZINC04348098
ZINC00000171		ZINC00000171		ZINC16159595
ZINC00000174		ZINC00000174		ZINC00103742
ZINC00000176		ZINC00000176		ZINC03861425
ZINC00000178		ZINC00000178		ZINC02540121
ZINC00000181		ZINC00000181		ZINC00282311
ZINC00000184		ZINC00000184		ZINC00292018
ZINC00000186		ZINC00000186		ZINC03880909
ZINC00000187		ZINC00000187		ZINC05332418
ZINC00000188		ZINC00000188		ZINC04242207
ZINC00000189		ZINC00000189		ZINC02165123
ZINC00000190		ZINC00000190		ZINC00081472
ZINC00000193		ZINC00000193		ZINC00294856
ZINC00000194		ZINC00000194		ZINC00570547
ZINC00000196		ZINC00000196		ZINC01442077
ZINC00000200		ZINC00000200		ZINC06101414
ZINC00000209		ZINC00000209		ZINC00153516
ZINC00000213		ZINC00000213		ZINC12956268
ZINC00000214		ZINC00000214		ZINC00152886
ZINC00000215		ZINC00000215		ZINC00265626
ZINC00000220		ZINC00000220		ZINC02577673
ZINC00000221		ZINC00000221		ZINC04240128
ZINC00000223		ZINC00000223		ZINC00538892
ZINC00000226		ZINC00000226		ZINC02529158
ZINC00000231		ZINC00000231		ZINC20357551
ZINC00000235		ZINC00000235		ZINC20357552
ZINC00000242		ZINC00000242		ZINC00381810
ZINC00000246		ZINC00000246		ZINC00157938
ZINC00000250		ZINC00000250		ZINC00039702
ZINC00000251		ZINC00000251		ZINC02380595
ZINC00000266		ZINC00000266		ZINC20357554
ZINC00000268		ZINC00000268		ZINC02568775
ZINC00000271		ZINC00000271		ZINC03888984
ZINC00000273		ZINC00000273		ZINC02041007
ZINC00000274		ZINC00000274		ZINC15589959
ZINC00000276		ZINC00000276		ZINC02149947
ZINC00000277		ZINC00000277		ZINC02509471
ZINC00000277		ZINC00000277		ZINC01009010
ZINC00000277		ZINC00000277		ZINC00167054
ZINC00000283		ZINC00000283		ZINC01231960
ZINC00000287		ZINC00000287		ZINC20357556
ZINC00000289		ZINC00000289		ZINC20357557
ZINC00000290		ZINC00000290		ZINC06658049
ZINC00000294		ZINC00000294		ZINC01304689
ZINC00000296		ZINC00000296		ZINC00153249
ZINC00000297		ZINC00000297		ZINC12336476
ZINC00000299		ZINC00000299		ZINC06678076
ZINC00000302		ZINC00000302		ZINC20357558
ZINC00000304		ZINC00000304		ZINC00153370
ZINC00000306		ZINC00000306		ZINC20357559
ZINC00000310		ZINC00000310		ZINC20357560
ZINC00000311		ZINC00000311		ZINC00269737
ZINC00000312		ZINC00000312		ZINC20357561
ZINC00000313		ZINC00000313		ZINC02563675
ZINC00000314		ZINC00000314		ZINC00160888
ZINC00000315		ZINC00000315		ZINC06896286
ZINC00000315		ZINC00000315		ZINC04050393
ZINC00000325		ZINC00000325		ZINC20357563
ZINC00000330		ZINC00000330		ZINC05125331
ZINC00000338		ZINC00000338		ZINC19735095
ZINC00000346		ZINC00000346		ZINC19092421
ZINC00000347		ZINC00000347		ZINC19735879
ZINC00000351		ZINC00000351		ZINC19801114
ZINC00000353		ZINC00000353		ZINC20357565
ZINC00000356		ZINC00000356		ZINC20357565
ZINC00000357		ZINC00000357		ZINC00154429
ZINC00000363		ZINC00000363		ZINC00154421
ZINC00000363		ZINC00000363		ZINC00154421
ZINC00000365		ZINC00000365		ZINC20357567
ZINC00000367		ZINC00000367		ZINC20357567
ZINC00000368		ZINC00000368		ZINC19735127
ZINC00000370		ZINC00000370		ZINC18810124
ZINC00000373		ZINC00000373		ZINC20357569
ZINC00000380		ZINC00000380		ZINC20357569
ZINC00000381		ZINC00000381		ZINC06995817
ZINC00000384		ZINC00000384		ZINC06995817
ZINC00000385		ZINC00000385		ZINC20357570
ZINC00000387		ZINC00000387		ZINC20357571
ZINC00000388		ZINC00000388		ZINC20357572
ZINC00000389		ZINC00000389		ZINC00161808
ZINC00000392		ZINC00000392		ZINC19616464
ZINC00000393		ZINC00000393		ZINC19202471
ZINC00000401		ZINC00000401		ZINC20357575
ZINC00000404		ZINC00000404		ZINC19118397
ZINC00000407		ZINC00000407		ZINC19796190
ZINC00000409		ZINC00000409		ZINC19596908
ZINC00000415		ZINC00000415		ZINC12647692
ZINC00000417		ZINC00000417		ZINC12647692
ZINC00000419		ZINC00000419		ZINC14982136
ZINC00000425		ZINC00000425		ZINC14982136
ZINC00000431		ZINC00000431		ZINC20357577
ZINC00000432		ZINC00000432		ZINC20357579
ZINC00000436		ZINC00000436		ZINC20357581
ZINC00000436		ZINC00000436		ZINC02524931
ZINC00000436		ZINC00000436		ZINC02525014
ZINC00000437		ZINC00000437		ZINC02524930
ZINC00000438		ZINC00000438		ZINC20357583
ZINC00000440		ZINC00000440		ZINC19735915
ZINC00000441		ZINC00000441		ZINC14982154
ZINC00000444		ZINC00000444		ZINC14982154
ZINC00000446		ZINC00000446		ZINC00077224
ZINC00000449		ZINC00000449		ZINC00077224
ZINC00000450		ZINC00000450		ZINC06643273
ZINC00000451		ZINC00000451		ZINC06643273
ZINC00000452		ZINC00000452		ZINC06018085
ZINC00000453		ZINC00000453		ZINC00331030
ZINC00000455		ZINC00000455		ZINC19015102
ZINC00000456		ZINC00000456		ZINC20357584
ZINC00000460		ZINC00000460		ZINC20357584
ZINC00000467		ZINC00000467		ZINC19735368
ZINC00000469		ZINC00000469		ZINC14982093
ZINC00000471		ZINC00000471		ZINC18996097
ZINC00000480		ZINC00000480		ZINC19735913
ZINC00000484		ZINC00000484		ZINC20357586
ZINC00000486		ZINC00000486		ZINC20357587
ZINC00000487		ZINC00000487		ZINC20357588
ZINC00000488		ZINC00000488		ZINC20357588
ZINC00000490		ZINC00000490		ZINC04240091
ZINC00000491		ZINC00000491		ZINC20286841
ZINC00000498		ZINC00000498		ZINC04085943
ZINC00000500		ZINC00000500		ZINC04085943
ZINC00000503		ZINC00000503		ZINC04234519
ZINC00000505		ZINC00000505		ZINC00163358
ZINC00000506		ZINC00000506		ZINC19616079
ZINC00000507		ZINC00000507		ZINC20357590
ZINC00000510		ZINC00000510		ZINC08615661
ZINC00000510		ZINC00000510		ZINC08615661
ZINC00000512		ZINC00000512		ZINC00967258
ZINC00000513		ZINC00000513		ZINC04198753
ZINC00000523		ZINC00000523		ZINC20357591
ZINC00000534		ZINC00000534		ZINC04674333
ZINC00000539		ZINC00000539		ZINC04674333
ZINC00000546		ZINC00000546		ZINC04674333
ZINC00000549		ZINC00000549		ZINC04674333
ZINC00000550		ZINC00000550		ZINC02558418
ZINC00000558		ZINC00000558		ZINC20357592
ZINC00000561		ZINC00000561		ZINC20357592
ZINC00000562		ZINC00000562		ZINC20357593
ZINC00000562		ZINC00000562		ZINC20357593
ZINC00000563		ZINC00000563		ZINC19090300
ZINC00000564		ZINC00000564		ZINC04992729
ZINC00000565		ZINC00000565		ZINC04992729
ZINC00000567		ZINC00000567		ZINC20357594
ZINC00000570		ZINC00000570		ZINC01023366
ZINC00000575		ZINC00000575		ZINC00730481
ZINC00000581		ZINC00000581		ZINC00332004
ZINC00000582		ZINC00000582		ZINC00039502
ZINC00000591		ZINC00000591		ZINC00062098
ZINC00000594		ZINC00000594		ZINC20175437
ZINC00000596		ZINC00000596		ZINC19091603
ZINC00000602		ZINC00000602		ZINC01607268
ZINC00000607		ZINC00000607		ZINC20357597
ZINC00000609		ZINC00000609		ZINC20357598
ZINC00000613		ZINC00000613		ZINC03125019
ZINC00000614		ZINC00000614		ZINC20357600
ZINC00000615		ZINC00000615		ZINC20357601
ZINC00000617		ZINC00000617		ZINC20357602
ZINC00000617		ZINC00000617		ZINC00323233
ZINC00000617		ZINC00000617		ZINC08615004
ZINC00000617		ZINC00000617		ZINC02562250
ZINC00000624		ZINC00000624		ZINC03884306
ZINC00000626		ZINC00000626		ZINC03884307
ZINC00000630		ZINC00000630		ZINC20357543
ZINC00000633		ZINC00000633		ZINC00168457
ZINC00000637		ZINC00000637		ZINC03883710
ZINC00000637		ZINC00000637		ZINC03880901
ZINC00000640		ZINC00000640		ZINC03880902
ZINC00000640		ZINC00000640		ZINC04202829
ZINC00000640		ZINC00000640		ZINC04202830
ZINC00000650		ZINC00000650		ZINC00129481
ZINC00000652		ZINC00000652		ZINC04202835
ZINC00000653		ZINC00000653		ZINC04202836
ZINC00000662		ZINC00000662		ZINC20357604
ZINC00000666		ZINC00000666		ZINC04290748
ZINC00000669		ZINC00000669		ZINC04202304
ZINC00000672		ZINC00000672		ZINC02527180
ZINC00000674		ZINC00000674		ZINC12955200
ZINC00000675		ZINC00000675		ZINC20357606
ZINC00000681		ZINC00000681		ZINC20357607
ZINC00000690		ZINC00000690		ZINC19230129
ZINC00000693		ZINC00000693		ZINC08614564
ZINC00000694		ZINC00000694		ZINC08655129
ZINC00000711		ZINC00000711		ZINC00043879
ZINC00000724		ZINC00000724		ZINC03204695
ZINC00000725		ZINC00000725		ZINC16323326
ZINC00000733		ZINC00000733		ZINC16382873
ZINC00000740		ZINC00000740		ZINC00403623
ZINC00000741		ZINC00000741		ZINC00403624
ZINC00000746		ZINC00000746		ZINC19230174
ZINC00000747		ZINC00000747		ZINC19230174
ZINC00000749		ZINC00000749		ZINC20357609
ZINC00000751		ZINC00000751		ZINC20357611
ZINC00000757		ZINC00000757		ZINC04203757
ZINC00000757		ZINC00000757		ZINC04203758
ZINC00000780		ZINC00000780		ZINC20357612
ZINC00000781		ZINC00000781		ZINC20357613
ZINC00000786		ZINC00000786		ZINC03880881
ZINC00000792		ZINC00000792		ZINC03880882
ZINC00000792		ZINC00000792		ZINC00039645
ZINC00000797		ZINC00000797		ZINC00064572
ZINC00000807		ZINC00000807		ZINC18252372
ZINC00000808		ZINC00000808		ZINC17045419
ZINC00000812		ZINC00000812		ZINC17744087
ZINC00000817		ZINC00000817		ZINC00115392
ZINC00000825		ZINC00000825		ZINC00063851
ZINC00000833		ZINC00000833		ZINC00028531
ZINC00000834		ZINC00000834		ZINC00163107
ZINC00000839		ZINC00000839		ZINC20300034
ZINC00000842		ZINC00000842		ZINC20300034
ZINC00000843		ZINC00000843		ZINC04203658
ZINC00000844		ZINC00000844		ZINC04203907
ZINC00000847		ZINC00000847		ZINC15021445
ZINC00000848		ZINC00000848		ZINC20357619
ZINC00000850		ZINC00000850		ZINC00152791
ZINC00000853		ZINC00000853		ZINC16083192
ZINC00000854		ZINC00000854		ZINC04770610
ZINC00000857		ZINC00000857		ZINC20357621
ZINC00000859		ZINC00000859		ZINC20357622
ZINC00000861		ZINC00000861		ZINC20357624
ZINC00000862		ZINC00000862		ZINC20357625
ZINC00000865		ZINC00000865		ZINC00128916
ZINC00000868		ZINC00000868		ZINC20357628
ZINC00000870		ZINC00000870		ZINC20048732
ZINC00000879		ZINC00000879		ZINC06704653
ZINC00000880		ZINC00000880		ZINC20357630
ZINC00000887		ZINC00000887		ZINC04284753
ZINC00000889		ZINC00000889		ZINC02006936
ZINC00000895		ZINC00000895		ZINC00133211
ZINC00000895		ZINC00000895		ZINC00133216
ZINC00000903		ZINC00000903		ZINC01693258
ZINC00000903		ZINC00000903		ZINC02380560
ZINC00000905		ZINC00000905		ZINC01718553
ZINC00000905		ZINC00000905		ZINC05599712
ZINC00000907		ZINC00000907		ZINC19368906
ZINC00000908		ZINC00000908		ZINC00403977
ZINC00000909		ZINC00000909		ZINC00895809
ZINC00000911		ZINC00000911		ZINC16124481
ZINC00000913		ZINC00000913		ZINC16124484
ZINC00000915		ZINC00000915		ZINC16124487
ZINC00000920		ZINC00000920		ZINC16124487
ZINC00000921		ZINC00000921		ZINC16124490
ZINC00000922		ZINC00000922		ZINC16124490
ZINC00000924		ZINC00000924		ZINC02532881
ZINC00000931		ZINC00000931		ZINC00078254
ZINC00000931		ZINC00000931		ZINC00163307
ZINC00000933		ZINC00000933		ZINC12359152
ZINC00000934		ZINC00000934		ZINC16124493
ZINC00000934		ZINC00000934		ZINC14982654
ZINC00000950		ZINC00000950		ZINC00152673
ZINC00000953		ZINC00000953		ZINC00056444
ZINC00000954		ZINC00000954		ZINC20357634
ZINC00000958		ZINC00000958		ZINC00157906
ZINC00000961		ZINC00000961		ZINC00154987
ZINC00000964		ZINC00000964		ZINC04290769
ZINC00000969		ZINC00000969		ZINC00163305
ZINC00000980		ZINC00000980		ZINC16159057
ZINC00000982		ZINC00000982		ZINC00335279
ZINC00000987		ZINC00000987		ZINC01495001
ZINC00000989		ZINC00000989		ZINC02583496
ZINC00000998		ZINC00000998		ZINC02583497
ZINC00001001		ZINC00001001		ZINC20357647
ZINC00001003		ZINC00001003		ZINC01494953
ZINC00001008		ZINC00001008		ZINC08698108
ZINC00001018		ZINC00001018		ZINC00900788
ZINC00001019		ZINC00001019		ZINC08375965
ZINC00001028		ZINC00001028		ZINC20357648
ZINC00001038		ZINC00001038		ZINC20357648
ZINC00001043		ZINC00001043		ZINC02581109
ZINC00001046		ZINC00001046		ZINC20357649
ZINC00001049		ZINC00001049		ZINC05736728
ZINC00001051		ZINC00001051		ZINC02577861
ZINC00001059		ZINC00001059		ZINC04243451
ZINC00001063		ZINC00001063		ZINC02738050
ZINC00001070		ZINC00001070		ZINC20357654
ZINC00001075		ZINC00001075		ZINC20357654
ZINC00001078		ZINC00001078		ZINC20357654
ZINC00001080		ZINC00001080		ZINC20357655
ZINC00001081		ZINC00001081		ZINC20357656
ZINC00001083		ZINC00001083		ZINC20357657
ZINC00001087		ZINC00001087		ZINC20357659
ZINC00001090		ZINC00001090		ZINC01301186
ZINC00001093		ZINC00001093		ZINC20357662
ZINC00001100		ZINC00001100		ZINC04085738
ZINC00001101		ZINC00001101		ZINC04085738
ZINC00001101		ZINC00001101		ZINC04085738
ZINC00001112		ZINC00001112		ZINC01069165
ZINC00001113		ZINC00001113		ZINC01069165
ZINC00001116		ZINC00001116		ZINC04692809
ZINC00001127		ZINC00001127		ZINC20357664
ZINC00001128		ZINC00001128		ZINC02577857
ZINC00001130		ZINC00001130		ZINC02577857
ZINC00001146		ZINC00001146		ZINC01069169
ZINC00001148		ZINC00001148		ZINC01069169
ZINC00001153		ZINC00001153		ZINC04807266
ZINC00001154		ZINC00001154		ZINC04807266
ZINC00001156		ZINC00001156		ZINC04807266
ZINC00001157		ZINC00001157		ZINC00164636
ZINC00001160		ZINC00001160		ZINC00164636
ZINC00001162		ZINC00001162		ZINC00164636
ZINC00001164		ZINC00001164		ZINC03880797
ZINC00001164		ZINC00001164		ZINC03880797
ZINC00001165		ZINC00001165		ZINC01668115
ZINC00001167		ZINC00001167		ZINC00164956
ZINC00001169		ZINC00001169		ZINC00087959
ZINC00001171		ZINC00001171		ZINC00286557
ZINC00001177		ZINC00001177		ZINC00153467
ZINC00001178		ZINC00001178		ZINC00039036
ZINC00001181		ZINC00001181		ZINC00039036
ZINC00001182		ZINC00001182		ZINC00241389
ZINC00001194		ZINC00001194		ZINC16697978
ZINC00001194		ZINC00001194		ZINC20357667
ZINC00001195		ZINC00001195		ZINC16124513
ZINC00001202		ZINC00001202		ZINC16124513
ZINC00001204		ZINC00001204		ZINC16124516
ZINC00001212		ZINC00001212		ZINC16124516
ZINC00001212		ZINC00001212		ZINC06513204
ZINC00001214		ZINC00001214		ZINC20357668
ZINC00001217		ZINC00001217		ZINC20357668
ZINC00001220		ZINC00001220		ZINC02392002
ZINC00001223		ZINC00001223		ZINC02392002
ZINC00001223		ZINC00001223		ZINC02528902
ZINC00001224		ZINC00001224		ZINC02528902
ZINC00001227		ZINC00001227		ZINC01713851
ZINC00001233		ZINC00001233		ZINC00158909
ZINC00001234		ZINC00001234		ZINC00159037
ZINC00001236		ZINC00001236		ZINC03880895
ZINC00001239		ZINC00001239		ZINC00159009
ZINC00001240		ZINC00001240		ZINC00158855
ZINC00001241		ZINC00001241		ZINC01506854
ZINC00001246		ZINC00001246		ZINC00142499
ZINC00001253		ZINC00001253		ZINC00576153
ZINC00001253		ZINC00001253		ZINC02524601
ZINC00001264		ZINC00001264		ZINC02524607
ZINC00001266		ZINC00001266		ZINC02524635
ZINC00001267		ZINC00001267		ZINC16696872
ZINC00001270		ZINC00001270		ZINC00153936
ZINC00001271		ZINC00001271		ZINC00407047
ZINC00001274		ZINC00001274		ZINC11885782
ZINC00001275		ZINC00001275		ZINC00153955
ZINC00001276		ZINC00001276		ZINC07370593
ZINC00001278		ZINC00001278		ZINC02563302
ZINC00001278		ZINC00001278		ZINC00160569
ZINC00001278		ZINC00001278		ZINC11883987
ZINC00001281		ZINC00001281		ZINC19089978
ZINC00001282		ZINC00001282		ZINC11833570
ZINC00001283		ZINC00001283		ZINC00409203
ZINC00001286		ZINC00001286		ZINC20357672
ZINC00001288		ZINC00001288		ZINC08403947
ZINC00001288		ZINC00001288		ZINC11757264
ZINC00001290		ZINC00001290		ZINC04287715
ZINC00001293		ZINC00001293		ZINC00156299
ZINC00001295		ZINC00001295		ZINC02389991
ZINC00001306		ZINC00001306		ZINC00391187
ZINC00001307		ZINC00001307		ZINC20357673
ZINC00001307		ZINC00001307		ZINC20357674
ZINC00001308		ZINC00001308		ZINC20357675
ZINC00001310		ZINC00001310		ZINC01604331
ZINC00001314		ZINC00001314		ZINC02040586
ZINC00001315		ZINC00001315		ZINC02380362
ZINC00001329		ZINC00001329		ZINC20357676
ZINC00001331		ZINC00001331		ZINC11883990
ZINC00001332		ZINC00001332		ZINC06481829
ZINC00001336		ZINC00001336		ZINC01718309
ZINC00001341		ZINC00001341		ZINC08468943
ZINC00001346		ZINC00001346		ZINC00403950
ZINC00001347		ZINC00001347		ZINC01678042
ZINC00001350		ZINC00001350		ZINC01646637
ZINC00001355		ZINC00001355		ZINC01845507
ZINC00001360		ZINC00001360		ZINC09596205
ZINC00001362		ZINC00001362		ZINC20357677
ZINC00001368		ZINC00001368		ZINC20357678
ZINC00001370		ZINC00001370		ZINC20357679
ZINC00001370		ZINC00001370		ZINC00295627
ZINC00001377		ZINC00001377		ZINC00295628
ZINC00001379		ZINC00001379		ZINC03705320
ZINC00001384		ZINC00001384		ZINC03705321
ZINC00001385		ZINC00001385		ZINC00167133
ZINC00001387		ZINC00001387		ZINC16159602
ZINC00001391		ZINC00001391		ZINC16125381
ZINC00001392		ZINC00001392		ZINC20357680
ZINC00001395		ZINC00001395		ZINC20357680
ZINC00001397		ZINC00001397		ZINC16124523
ZINC00001408		ZINC00001408		ZINC02568143
ZINC00001409		ZINC00001409		ZINC20080890
ZINC00001410		ZINC00001410		ZINC16124526
ZINC00001411		ZINC00001411		ZINC09318761
ZINC00001412		ZINC00001412		ZINC09318761
ZINC00001417		ZINC00001417		ZINC00215300
ZINC00001419		ZINC00001419		ZINC20357681
ZINC00001422		ZINC00001422		ZINC04072644
ZINC00001423		ZINC00001423		ZINC20357683
ZINC00001425		ZINC00001425		ZINC20357684
ZINC00001431		ZINC00001431		ZINC20357685
ZINC00001432		ZINC00001432		ZINC20357685
ZINC00001435		ZINC00001435		ZINC20357686
ZINC00001436		ZINC00001436		ZINC20357686
ZINC00001436		ZINC00001436		ZINC20357687
ZINC00001437		ZINC00001437		ZINC20357687
ZINC00001438		ZINC00001438		ZINC20357688
ZINC00001439		ZINC00001439		ZINC20357688
ZINC00001441		ZINC00001441		ZINC20357689
ZINC00001442		ZINC00001442		ZINC20357690
ZINC00001451		ZINC00001451		ZINC20357691
ZINC00001454		ZINC00001454		ZINC20357692
ZINC00001457		ZINC00001457		ZINC19230033
ZINC00001465		ZINC00001465		ZINC19504382
ZINC00001467		ZINC00001467		ZINC20357693
ZINC00001469		ZINC00001469		ZINC20357693
ZINC00001473		ZINC00001473		ZINC20357694
ZINC00001479		ZINC00001479		ZINC04202958
ZINC00001484		ZINC00001484		ZINC20357695
ZINC00001489		ZINC00001489		ZINC00154410
ZINC00001490		ZINC00001490		ZINC00161991
ZINC00001498		ZINC00001498		ZINC15884442
ZINC00001501		ZINC00001501		ZINC02547995
ZINC00001504		ZINC00001504		ZINC20357696
ZINC00001505		ZINC00001505		ZINC00064945
ZINC00001506		ZINC00001506		ZINC11920628
ZINC00001507		ZINC00001507		ZINC00064946
ZINC00001522		ZINC00001522		ZINC20357697
ZINC00001524		ZINC00001524		ZINC20357698
ZINC00001531		ZINC00001531		ZINC00165949
ZINC00001534		ZINC00001534		ZINC06319389
ZINC00001547		ZINC00001547		ZINC20357699
ZINC00001548		ZINC00001548		ZINC02563865
ZINC00001553		ZINC00001553		ZINC09418443
ZINC00001553		ZINC00001553		ZINC02577996
ZINC00001554		ZINC00001554		ZINC16124529
ZINC00001567		ZINC00001567		ZINC16124532
ZINC00001575		ZINC00001575		ZINC16124534
ZINC00001577		ZINC00001577		ZINC16124537
ZINC00001579		ZINC00001579		ZINC02559431
ZINC00001585		ZINC00001585		ZINC02559430
ZINC00001586		ZINC00001586		ZINC20357700
ZINC00001587		ZINC00001587		ZINC20357700
ZINC00001590		ZINC00001590		ZINC01235120
ZINC00001592		ZINC00001592		ZINC01235120
ZINC00001600		ZINC00001600		ZINC04202799
ZINC00001601		ZINC00001601		ZINC02577849
ZINC00001604		ZINC00001604		ZINC20357701
ZINC00001612		ZINC00001612		ZINC20357702
ZINC00001614		ZINC00001614		ZINC03887874
ZINC00001618		ZINC00001618		ZINC16124540
ZINC00001622		ZINC00001622		ZINC00066085
ZINC00001624		ZINC00001624		ZINC00057163
ZINC00001625		ZINC00001625		ZINC20357703
ZINC00001634		ZINC00001634		ZINC20357704
ZINC00001639		ZINC00001639		ZINC00158517
ZINC00001640		ZINC00001640		ZINC01698304
ZINC00001645		ZINC00001645		ZINC12359103
ZINC00001651		ZINC00001651		ZINC12359104
ZINC00001651		ZINC00001651		ZINC16124543
ZINC00001652		ZINC00001652		ZINC02585678
ZINC00001658		ZINC00001658		ZINC04240474
ZINC00001659		ZINC00001659		ZINC11593865
ZINC00001659		ZINC00001659		ZINC02235893
ZINC00001660		ZINC00001660		ZINC04202451
ZINC00001669		ZINC00001669		ZINC04202452
ZINC00001672		ZINC00001672		ZINC19229953
ZINC00001681		ZINC00001681		ZINC19229954
ZINC00001682		ZINC00001682		ZINC19796012
ZINC00001683		ZINC00001683		ZINC19796015
ZINC00001684		ZINC00001684		ZINC50885777
ZINC00001688		ZINC00001688		ZINC50885777
ZINC00001689		ZINC00001689		ZINC50885779
ZINC00001691		ZINC00001691		ZINC50885779
ZINC00001694		ZINC00001694		ZINC53993666
ZINC00001695		ZINC00001695		ZINC53993667
ZINC00001696		ZINC00001696		ZINC16124546
ZINC00001699		ZINC00001699		ZINC15021448
ZINC00001710		ZINC00001710		ZINC00133259
ZINC00001710		ZINC00001710		ZINC00133297
ZINC00001712		ZINC00001712		ZINC02386282
ZINC00001723		ZINC00001723		ZINC04262688
ZINC00001728		ZINC00001728		ZINC04262688
ZINC00001732		ZINC00001732		ZINC00389796
ZINC00001732		ZINC00001732		ZINC34779360
ZINC00001732		ZINC00001732		ZINC00389669
ZINC00001735		ZINC00001735		ZINC01420532
ZINC00001748		ZINC00001748		ZINC00165667
ZINC00001750		ZINC00001750		ZINC00154109
ZINC00001758		ZINC00001758		ZINC02530713
ZINC00001760		ZINC00001760		ZINC19722465
ZINC00001762		ZINC00001762		ZINC01760332
ZINC00001763		ZINC00001763		ZINC08737771
ZINC00001772		ZINC00001772		ZINC53992812
ZINC00001773		ZINC00001773		ZINC00001688
ZINC00001785		ZINC00001785		ZINC05420534
ZINC00001790		ZINC00001790		ZINC19850908
ZINC00001793		ZINC00001793		ZINC00156492
ZINC00001795		ZINC00001795		ZINC00163369
ZINC00001798		ZINC00001798		ZINC02507916
ZINC00001799		ZINC00001799		ZINC04051765
ZINC00001801		ZINC00001801		ZINC00153928
ZINC00001803		ZINC00001803		ZINC34792253
ZINC00001805		ZINC00001805		ZINC19851442
ZINC00001808		ZINC00001808		ZINC01703679
ZINC00001813		ZINC00001813		ZINC02513558
ZINC00001815		ZINC00001815		ZINC00167235
ZINC00001817		ZINC00001817		ZINC04202416
ZINC00001817		ZINC00001817		ZINC19798415
ZINC00001824		ZINC00001824		ZINC00158905
ZINC00001850		ZINC00001850		ZINC00160506
ZINC00001851		ZINC00001851		ZINC00157888
ZINC00001851		ZINC00001851		ZINC02563822
ZINC00001853		ZINC00001853		ZINC16124549
ZINC00001855		ZINC00001855		ZINC04294283
ZINC00001856		ZINC00001856		ZINC16124551
ZINC00001857		ZINC00001857		ZINC00404287
ZINC00001861		ZINC00001861		ZINC00152502
ZINC00001866		ZINC00001866		ZINC00032335
ZINC00001869		ZINC00001869		ZINC16124554
ZINC00001873		ZINC00001873		ZINC16124554
ZINC00001874		ZINC00001874		ZINC16124557
ZINC00001875		ZINC00001875		ZINC16124557
ZINC00001875		ZINC00001875		ZINC01676251
ZINC00001877		ZINC00001877		ZINC04311308
ZINC00001884		ZINC00001884		ZINC02043461
ZINC00001888		ZINC00001888		ZINC08764144
ZINC00001890		ZINC00001890		ZINC02386524
ZINC00001892		ZINC00001892		ZINC00001554
ZINC00001894		ZINC00001894		ZINC00088619
ZINC00001894		ZINC00001894		ZINC00167293
ZINC00001894		ZINC00001894		ZINC00901434
ZINC00001898		ZINC00001898		ZINC20357729
ZINC00001899		ZINC00001899		ZINC20357731
ZINC00001900		ZINC00001900		ZINC01081205
ZINC00001900		ZINC00001900		ZINC13352595
ZINC00001901		ZINC00001901		ZINC00334127
ZINC00001906		ZINC00001906		ZINC00334127
ZINC00001910		ZINC00001910		ZINC02582042
ZINC00001914		ZINC00001914		ZINC49538673
ZINC00001916		ZINC00001916		ZINC15684434
ZINC00001919		ZINC00001919		ZINC00331671
ZINC00001920		ZINC00001920		ZINC06677812
ZINC00001923		ZINC00001923		ZINC20357732
ZINC00001924		ZINC00001924		ZINC20357732
ZINC00001927		ZINC00001927		ZINC20357733
ZINC00001930		ZINC00001930		ZINC20357733
ZINC00001931		ZINC00001931		ZINC20357736
ZINC00001932		ZINC00001932		ZINC20357737
ZINC00001937		ZINC00001937		ZINC20357739
ZINC00001942		ZINC00001942		ZINC02527392
ZINC00001943		ZINC00001943		ZINC02527394
ZINC00001944		ZINC00001944		ZINC02508500
ZINC00001947		ZINC00001947		ZINC02508500
ZINC00001959		ZINC00001959		ZINC19731766
ZINC00001960		ZINC00001960		ZINC19731766
ZINC00001963		ZINC00001963		ZINC19731766
ZINC00001965		ZINC00001965		ZINC19731766
ZINC00001967		ZINC00001967		ZINC00156920
ZINC00001971		ZINC00001971		ZINC19844788
ZINC00001972		ZINC00001972		ZINC19845019
ZINC00001975		ZINC00001975		ZINC19844530
ZINC00001978		ZINC00001978		ZINC04384419
ZINC00001979		ZINC00001979		ZINC01719850
ZINC00001987		ZINC00001987		ZINC20357744
ZINC00001989		ZINC00001989		ZINC20357744
ZINC00001996		ZINC00001996		ZINC20357745
ZINC00001997		ZINC00001997		ZINC20357746
ZINC00001999		ZINC00001999		ZINC08580768
ZINC00002001		ZINC00002001		ZINC02524958
ZINC00002002		ZINC00002002		ZINC20357751
ZINC00002004		ZINC00002004		ZINC01420757
ZINC00002005		ZINC00002005		ZINC00330903
ZINC00002007		ZINC00002007		ZINC20357753
ZINC00002008		ZINC00002008		ZINC20357754
ZINC00002011		ZINC00002011		ZINC20357756
ZINC00002012		ZINC00002012		ZINC03356975
ZINC00002020		ZINC00002020		ZINC01703858
ZINC00002027		ZINC00002027		ZINC12955874
ZINC00002029		ZINC00002029		ZINC16124560
ZINC00002033		ZINC00002033		ZINC16124560
ZINC00002036		ZINC00002036		ZINC00165882
ZINC00002041		ZINC00002041		ZINC00165882
ZINC00002043		ZINC00002043		ZINC00331646
ZINC00002051		ZINC00002051		ZINC00331646
ZINC00002052		ZINC00002052		ZINC00333065
ZINC00002053		ZINC00002053		ZINC00105246
ZINC00002054		ZINC00002054		ZINC01716582
ZINC00002055		ZINC00002055		ZINC16124569
ZINC00002056		ZINC00002056		ZINC16124572
ZINC00002057		ZINC00002057		ZINC16124575
ZINC00002059		ZINC00002059		ZINC16124575
ZINC00002061		ZINC00002061		ZINC02456180
ZINC00002062		ZINC00002062		ZINC00336886
ZINC00002074		ZINC00002074		ZINC00336886
ZINC00002079		ZINC00002079		ZINC00967308
ZINC00002085		ZINC00002085		ZINC00152270
ZINC00002087		ZINC00002087		ZINC00169402
ZINC00002093		ZINC00002093		ZINC00170119
ZINC00002122		ZINC00002122		ZINC12955696
ZINC00002124		ZINC00002124		ZINC20357760
ZINC00002125		ZINC00002125		ZINC00266005
ZINC00002126		ZINC00002126		ZINC00154323
ZINC00002131		ZINC00002131		ZINC19202651
ZINC00002136		ZINC00002136		ZINC19414043
ZINC00002137		ZINC00002137		ZINC19414043
ZINC00002152		ZINC00002152		ZINC20357761
ZINC00002158		ZINC00002158		ZINC20357762
ZINC00002159		ZINC00002159		ZINC20357763
ZINC00002165		ZINC00002165		ZINC20357764
ZINC00002176		ZINC00002176		ZINC20357765
ZINC00002184		ZINC00002184		ZINC16124580
ZINC00002188		ZINC00002188		ZINC16124582
ZINC00002200		ZINC00002200		ZINC16124582
ZINC00002209		ZINC00002209		ZINC06524195
ZINC00002212		ZINC00002212		ZINC20357766
ZINC00002214		ZINC00002214		ZINC01433084
ZINC00002219		ZINC00002219		ZINC20357767
ZINC00002219		ZINC00002219		ZINC08419480
ZINC00002223		ZINC00002223		ZINC09407391
ZINC00002227		ZINC00002227		ZINC20357772
ZINC00002231		ZINC00002231		ZINC01681661
ZINC00002233		ZINC00002233		ZINC02044729
ZINC00002234		ZINC00002234		ZINC02513001
ZINC00002238		ZINC00002238		ZINC00158648
ZINC00002244		ZINC00002244		ZINC01442820
ZINC00002248		ZINC00002248		ZINC01442821
ZINC00002248		ZINC00002248		ZINC04203526
ZINC00002263		ZINC00002263		ZINC20357777
ZINC00002263		ZINC00002263		ZINC20357778
ZINC00002266		ZINC00002266		ZINC04202305
ZINC00002269		ZINC00002269		ZINC00356411
ZINC00002273		ZINC00002273		ZINC20357790
ZINC00002275		ZINC00002275		ZINC01433399
ZINC00002276		ZINC00002276		ZINC20357793
ZINC00002277		ZINC00002277		ZINC08762642
ZINC00002277		ZINC00002277		ZINC20357797
ZINC00002277		ZINC00002277		ZINC20357799
ZINC00002278		ZINC00002278		ZINC20357804
ZINC00002281		ZINC00002281		ZINC20357811
ZINC00002283		ZINC00002283		ZINC18161785
ZINC00002284		ZINC00002284		ZINC19089696
ZINC00002300		ZINC00002300		ZINC00158520
ZINC00002303		ZINC00002303		ZINC15014567
ZINC00002307		ZINC00002307		ZINC19087886
ZINC00002322		ZINC00002322		ZINC19088638
ZINC00002645		ZINC00002486		ZINC20357814
ZINC00002646		ZINC00002486		ZINC20357814
ZINC00002748		ZINC00002645		ZINC20366299
ZINC00003642		ZINC00002646		ZINC02167062
ZINC00003649		ZINC00002748		ZINC02577860
ZINC00003723		ZINC00003642		ZINC02577860
ZINC00003723		ZINC00003649		ZINC00164985
ZINC00003742		ZINC00003723		ZINC00164985
ZINC00003742		ZINC00003723		ZINC00967355
ZINC00003788		ZINC00003742		ZINC00967355
ZINC00003796		ZINC00003742		ZINC16124602
ZINC00003803		ZINC00003788		ZINC16124602
ZINC00003864		ZINC00003796		ZINC02545015
ZINC00003865		ZINC00003803		ZINC02563807
ZINC00003876		ZINC00003864		ZINC00901606
ZINC00003876		ZINC00003865		ZINC01724223
ZINC00003911		ZINC00003876		ZINC00967326
ZINC00003961		ZINC00003876		ZINC01087916
ZINC00004009		ZINC00003911		ZINC16124610
ZINC00004037		ZINC00003961		ZINC16124610
ZINC00004041		ZINC00004009		ZINC54959935
ZINC00004076		ZINC00004037		ZINC20357819
ZINC00004093		ZINC00004041		ZINC20357820
ZINC00004132		ZINC00004076		ZINC20357821
ZINC00004153		ZINC00004093		ZINC02583453
ZINC00004164		ZINC00004132		ZINC20357825
ZINC00004166		ZINC00004153		ZINC02523132
ZINC00004237		ZINC00004164		ZINC00158741
ZINC00004247		ZINC00004166		ZINC05518118
ZINC00004253		ZINC00004237		ZINC00083860
ZINC00004267		ZINC00004247		ZINC00058267
ZINC00004294		ZINC00004253		ZINC00057378
ZINC00004321		ZINC00004267		ZINC01761277
ZINC00004353		ZINC00004294		ZINC00158095
ZINC00004355		ZINC00004321		ZINC00156165
ZINC00004358		ZINC00004353		ZINC05234667
ZINC00004400		ZINC00004355		ZINC49888574
ZINC00004413		ZINC00004358		ZINC04184073
ZINC00004448		ZINC00004400		ZINC00529791
ZINC00004448		ZINC00004413		ZINC00158649
ZINC00004465		ZINC00004448		ZINC00158605
ZINC00004504		ZINC00004448		ZINC00370751
ZINC00004504		ZINC00004465		ZINC20357829
ZINC00004507		ZINC00004504		ZINC20357831
ZINC00004507		ZINC00004504		ZINC00105273
ZINC00004508		ZINC00004507		ZINC03881715
ZINC00004531		ZINC00004507		ZINC00404044
ZINC00004579		ZINC00004508		ZINC00404045
ZINC00004677		ZINC00004531		ZINC20357832
ZINC00004689		ZINC00004579		ZINC20357833
ZINC00004759		ZINC00004677		ZINC20357835
ZINC00004760		ZINC00004689		ZINC20357837
ZINC00004778		ZINC00004759		ZINC00091923
ZINC00004829		ZINC00004760		ZINC20357839
ZINC00004840		ZINC00004763		ZINC16124613
ZINC00004935		ZINC00004778		ZINC16124615
ZINC00004939		ZINC00004829		ZINC02513490
ZINC00004949		ZINC00004840		ZINC03747646
ZINC00004975		ZINC00004935		ZINC03747647
ZINC00004982		ZINC00004939		ZINC01503104
ZINC00005041		ZINC00004949		ZINC01503112
ZINC00005077		ZINC00004975		ZINC03747777
ZINC00005077		ZINC00004982		ZINC03747782
ZINC00005077		ZINC00005041		ZINC16124620
ZINC00005077		ZINC00005077		ZINC16124620
ZINC00005121		ZINC00005077		ZINC16124385
ZINC00005152		ZINC00005077		ZINC16124385
ZINC00005190		ZINC00005077		ZINC20357840
ZINC00005235		ZINC00005121		ZINC20357840
ZINC00005295		ZINC00005152		ZINC20357841
ZINC00005298		ZINC00005190		ZINC15443885
ZINC00005389		ZINC00005235		ZINC04482410
ZINC00005389		ZINC00005258		ZINC00156973
ZINC00005472		ZINC00005295		ZINC20357842
ZINC00005608		ZINC00005298		ZINC20357842
ZINC00005626		ZINC00005389		ZINC36023045
ZINC00005704		ZINC00005389		ZINC00898976
ZINC00005704		ZINC00005472		ZINC20357843
ZINC00005722		ZINC00005608		ZINC20357844
ZINC00005878		ZINC00005626		ZINC20357844
ZINC00005895		ZINC00005704		ZINC20357844
ZINC00005936		ZINC00005704		ZINC20357845
ZINC00005959		ZINC00005722		ZINC20357845
ZINC00006016		ZINC00005878		ZINC20357845
ZINC00006125		ZINC00005895		ZINC04291485
ZINC00006126		ZINC00005936		ZINC04291486
ZINC00006156		ZINC00005959		ZINC02577007
ZINC00006228		ZINC00006016		ZINC00901862
ZINC00006302		ZINC00006125		ZINC04096245
ZINC00006310		ZINC00006126		ZINC20357847
ZINC00006330		ZINC00006156		ZINC20357849
ZINC00006427		ZINC00006228		ZINC04204042
ZINC00006481		ZINC00006302		ZINC04204043
ZINC00006508		ZINC00006310		ZINC00106540
ZINC00006532		ZINC00006330		ZINC00106544
ZINC00006562		ZINC00006427		ZINC00112569
ZINC00006588		ZINC00006481		ZINC00112572
ZINC00006644		ZINC00006508		ZINC00151450
ZINC00006644		ZINC00006532		ZINC00151451
ZINC00006923		ZINC00006562		ZINC08436801
ZINC00007048		ZINC00006588		ZINC08436802
ZINC00007244		ZINC00006644		ZINC08419413
ZINC00007368		ZINC00006644		ZINC08419414
ZINC00007525		ZINC00006787		ZINC15903682
ZINC00007562		ZINC00006923		ZINC15903684
ZINC00007563		ZINC00006989		ZINC20357858
ZINC00007601		ZINC00007048		ZINC20357859
ZINC00007673		ZINC00007244		ZINC20357860
ZINC00007743		ZINC00007258		ZINC20357862
ZINC00007782		ZINC00007258		ZINC00895457
ZINC00007943		ZINC00007335		ZINC00901736
ZINC00008107		ZINC00007368		ZINC04202928
ZINC00008496		ZINC00007525		ZINC04202929
ZINC00008736		ZINC00007562		ZINC04202414
ZINC00008750		ZINC00007563		ZINC04202415
ZINC00008768		ZINC00007601		ZINC20357864
ZINC00008768		ZINC00007673		ZINC20357865
ZINC00009005		ZINC00007700		ZINC01563502
ZINC00009342		ZINC00007743		ZINC02028498
ZINC00009689		ZINC00007782		ZINC20357866
ZINC00009708		ZINC00007943		ZINC20357868
ZINC00009709		ZINC00008107		ZINC20357870
ZINC00009709		ZINC00008496		ZINC20357871
ZINC00009709		ZINC00008687		ZINC20357874
ZINC00009710		ZINC00008687		ZINC20357874
ZINC00010402		ZINC00008732		ZINC20357876
ZINC00012342		ZINC00008736		ZINC20357876
ZINC00012346		ZINC00008750		ZINC20357878
ZINC00012614		ZINC00008768		ZINC20357879
ZINC00012966		ZINC00008768		ZINC20357880
ZINC00013156		ZINC00008826		ZINC20357880
ZINC00013715		ZINC00008960		ZINC20357881
ZINC00013748		ZINC00009005		ZINC20357881
ZINC00014006		ZINC00009342		ZINC00895455
ZINC00014037		ZINC00009689		ZINC05017841
ZINC00014360		ZINC00009708		ZINC00184466
ZINC00014514		ZINC00009709		ZINC00184468
ZINC00014545		ZINC00009709		ZINC00161826
ZINC00014548		ZINC00009709		ZINC19385844
ZINC00014551		ZINC00009710		ZINC19385846
ZINC00014669		ZINC00010402		ZINC20357882
ZINC00014864		ZINC00012342		ZINC20357884
ZINC00015515		ZINC00012346		ZINC20357890
ZINC00016154		ZINC00012614		ZINC20357891
ZINC00016869		ZINC00012966		ZINC20357894
ZINC00016956		ZINC00013156		ZINC20357895
ZINC00018079		ZINC00013246		ZINC20357896
ZINC00018087		ZINC00013715		ZINC20357897
ZINC00018097		ZINC00013748		ZINC20357898
ZINC00018473		ZINC00014006		ZINC20357899
ZINC00018635		ZINC00014036		ZINC20357901
ZINC00020220		ZINC00014037		ZINC20357902
ZINC00020220		ZINC00014360		ZINC20357904
ZINC00020222		ZINC00014514		ZINC20357906
ZINC00020228		ZINC00014545		ZINC20357908
ZINC00020229		ZINC00014548		ZINC20357909
ZINC00020230		ZINC00014551		ZINC20357910
ZINC00020233		ZINC00014669		ZINC20357911
ZINC00020235		ZINC00014864		ZINC20357912
ZINC00020236		ZINC00015515		ZINC20357913
ZINC00020237		ZINC00016154		ZINC20357914
ZINC00020240		ZINC00016869		ZINC20357916
ZINC00020241		ZINC00016956		ZINC20357917
ZINC00020242		ZINC00018079		ZINC20357919
ZINC00020243		ZINC00018087		ZINC20357921
ZINC00020244		ZINC00018097		ZINC20357922
ZINC00020245		ZINC00018473		ZINC20357923
ZINC00020246		ZINC00018635		ZINC20357924
ZINC00020248		ZINC00020220		ZINC20357925
ZINC00020249		ZINC00020220		ZINC20357927
ZINC00020250		ZINC00020222		ZINC18207393
ZINC00020251		ZINC00020228		ZINC18207393
ZINC00020252		ZINC00020229		ZINC00161643
ZINC00020253		ZINC00020230		ZINC12339500
ZINC00020255		ZINC00020233		ZINC02556948
ZINC00020257		ZINC00020235		ZINC04487745
ZINC00020259		ZINC00020236		ZINC04276629
ZINC00020260		ZINC00020237		ZINC03995578
ZINC00020783		ZINC00020240		ZINC03865775
ZINC00024946		ZINC00020241		ZINC03865776
ZINC00024946		ZINC00020242		ZINC00404340
ZINC00024947		ZINC00020243		ZINC00404340
ZINC00025672		ZINC00020244		ZINC00057220
ZINC00027997		ZINC00020245		ZINC04037058
ZINC00031164		ZINC00020246		ZINC20357940
ZINC00031165		ZINC00020248		ZINC20357940
ZINC00031235		ZINC00020249		ZINC20357941
ZINC00032350		ZINC00020250		ZINC20357941
ZINC00032352		ZINC00020251		ZINC01402305
ZINC00032467		ZINC00020252		ZINC01402305
ZINC00033131		ZINC00020253		ZINC16124649
ZINC00033517		ZINC00020255		ZINC16124649
ZINC00033518		ZINC00020257		ZINC16124652
ZINC00033878		ZINC00020259		ZINC04024443
ZINC00033882		ZINC00020260		ZINC04024443
ZINC00034157		ZINC00020783		ZINC16124657
ZINC00034158		ZINC00021675		ZINC16124657
ZINC00034159		ZINC00022419		ZINC16124660
ZINC00034160		ZINC00022706		ZINC16124660
ZINC00035804		ZINC00023894		ZINC16124663
ZINC00037293		ZINC00024946		ZINC16124663
ZINC00038545		ZINC00024946		ZINC16124665
ZINC00039089		ZINC00024947		ZINC16124665
ZINC00039090		ZINC00025672		ZINC16124668
ZINC00039092		ZINC00027997		ZINC16124668
ZINC00039112		ZINC00028449		ZINC16124671
ZINC00039906		ZINC00030669		ZINC16124671
ZINC00039908		ZINC00031164		ZINC20357942
ZINC00040146		ZINC00031165		ZINC20357942
ZINC00040149		ZINC00031235		ZINC04025235
ZINC00042136		ZINC00032350		ZINC04025235
ZINC00043420		ZINC00032351		ZINC04262672
ZINC00048956		ZINC00032352		ZINC04262672
ZINC00049137		ZINC00032467		ZINC19702063
ZINC00049140		ZINC00033131		ZINC01696551
ZINC00049141		ZINC00033517		ZINC20357945
ZINC00049142		ZINC00033518		ZINC20357948
ZINC00049153		ZINC00033878		ZINC49553715
ZINC00049154		ZINC00033882		ZINC20357950
ZINC00049154		ZINC00034157		ZINC08996233
ZINC00049910		ZINC00034158		ZINC08701322
ZINC00050098		ZINC00034159		ZINC08701322
ZINC00050219		ZINC00034160		ZINC02496760
ZINC00050247		ZINC00035547		ZINC04976046
ZINC00050398		ZINC00035804		ZINC00198649
ZINC00051198		ZINC00036634		ZINC19953108
ZINC00051581		ZINC00037293		ZINC00161976
ZINC00052309		ZINC00038545		ZINC00161976
ZINC00052604		ZINC00039089		ZINC20357956
ZINC00052605		ZINC00039090		ZINC00389854
ZINC00053961		ZINC00039092		ZINC01579886
ZINC00054933		ZINC00039098		ZINC00155988
ZINC00056399		ZINC00039111		ZINC04280685
ZINC00056400		ZINC00039112		ZINC04280686
ZINC00056401		ZINC00039173		ZINC00895452
ZINC00056402		ZINC00039540		ZINC00152602
ZINC00056445		ZINC00039541		ZINC00107256
ZINC00056446		ZINC00039811		ZINC00107256
ZINC00056509		ZINC00039906		ZINC03782550
ZINC00056509		ZINC00039908		ZINC03782550
ZINC00056544		ZINC00040146		ZINC53122793
ZINC00056545		ZINC00040149		ZINC19363628
ZINC00056555		ZINC00042136		ZINC01529559
ZINC00056556		ZINC00043420		ZINC01532805
ZINC00056643		ZINC00043478		ZINC16124719
ZINC00056645		ZINC00047553		ZINC16124719
ZINC00056646		ZINC00047985		ZINC16124725
ZINC00056647		ZINC00048956		ZINC16124725
ZINC00056652		ZINC00049137		ZINC16124728
ZINC00056653		ZINC00049140		ZINC16124728
ZINC00056658		ZINC00049141		ZINC16124732
ZINC00056659		ZINC00049142		ZINC16124732
ZINC00056659		ZINC00049153		ZINC16124735
ZINC00056761		ZINC00049154		ZINC16124735
ZINC00056762		ZINC00049154		ZINC16124737
ZINC00056790		ZINC00049910		ZINC16124737
ZINC00056949		ZINC00050098		ZINC20357974
ZINC00057058		ZINC00050219		ZINC00153331
ZINC00057060		ZINC00050247		ZINC00162965
ZINC00057062		ZINC00050398		ZINC14989366
ZINC00057115		ZINC00051198		ZINC00396094
ZINC00057115		ZINC00051581		ZINC00163856
ZINC00057125		ZINC00052309		ZINC00157293
ZINC00057146		ZINC00052604		ZINC00154587
ZINC00057147		ZINC00052605		ZINC15442543
ZINC00057173		ZINC00053379		ZINC20357975
ZINC00057175		ZINC00053961		ZINC00058255
ZINC00057198		ZINC00054933		ZINC00157882
ZINC00057204		ZINC00056350		ZINC01673233
ZINC00057206		ZINC00056399		ZINC15020342
ZINC00057208		ZINC00056400		ZINC34785090
ZINC00057209		ZINC00056401		ZINC36532727
ZINC00057210		ZINC00056402		ZINC20357977
ZINC00057211		ZINC00056434		ZINC20357980
ZINC00057249		ZINC00056445		ZINC20357981
ZINC00057253		ZINC00056446		ZINC20357983
ZINC00057254		ZINC00056509		ZINC05319416
ZINC00057255		ZINC00056509		ZINC01608475
ZINC00057256		ZINC00056543		ZINC02507103
ZINC00057260		ZINC00056544		ZINC01442763
ZINC00057260		ZINC00056545		ZINC01442763
ZINC00057261		ZINC00056555		ZINC19924486
ZINC00057262		ZINC00056556		ZINC12471478
ZINC00057278		ZINC00056609		ZINC16124740
ZINC00057287		ZINC00056629		ZINC01403568
ZINC00057297		ZINC00056643		ZINC14982051
ZINC00057302		ZINC00056645		ZINC19015190
ZINC00057313		ZINC00056646		ZINC03880839
ZINC00057318		ZINC00056647		ZINC02243814
ZINC00057319		ZINC00056652		ZINC13086327
ZINC00057320		ZINC00056653		ZINC14507814
ZINC00057321		ZINC00056658		ZINC14507814
ZINC00057332		ZINC00056659		ZINC14986245
ZINC00057340		ZINC00056659		ZINC14982149
ZINC00057341		ZINC00056756		ZINC00082002
ZINC00057347		ZINC00056761		ZINC00105231
ZINC00057348		ZINC00056762		ZINC00115816
ZINC00057358		ZINC00056772		ZINC00035834
ZINC00057367		ZINC00056790		ZINC02380484
ZINC00057367		ZINC00056949		ZINC00096285
ZINC00057400		ZINC00057058		ZINC00116290
ZINC00057401		ZINC00057060		ZINC00105318
ZINC00057406		ZINC00057062		ZINC00080688
ZINC00057407		ZINC00057115		ZINC00080609
ZINC00057408		ZINC00057115		ZINC00116168
ZINC00057409		ZINC00057125		ZINC03630821
ZINC00057417		ZINC00057146		ZINC00165736
ZINC00057421		ZINC00057147		ZINC00158979
ZINC00057422		ZINC00057156		ZINC00165735
ZINC00057435		ZINC00057173		ZINC00368945
ZINC00057438		ZINC00057175		ZINC18210877
ZINC00057439		ZINC00057198		ZINC01104931
ZINC00057455		ZINC00057204		ZINC00169565
ZINC00057462		ZINC00057206		ZINC00873629
ZINC00057464		ZINC00057208		ZINC20357989
ZINC00057464		ZINC00057209		ZINC03883305
ZINC00057465		ZINC00057210		ZINC20357990
ZINC00057466		ZINC00057211		ZINC20357991
ZINC00057474		ZINC00057249		ZINC17061541
ZINC00057476		ZINC00057253		ZINC03851823
ZINC00057478		ZINC00057254		ZINC03851823
ZINC00057479		ZINC00057255		ZINC04261766
ZINC00057480		ZINC00057256		ZINC04261766
ZINC00057483		ZINC00057260		ZINC08729928
ZINC00057490		ZINC00057260		ZINC00141549
ZINC00057494		ZINC00057261		ZINC20357995
ZINC00057501		ZINC00057262		ZINC00083820
ZINC00057513		ZINC00057278		ZINC00001652
ZINC00057519		ZINC00057287		ZINC20028371
ZINC00057520		ZINC00057290		ZINC00161892
ZINC00057521		ZINC00057297		ZINC04037064
ZINC00057524		ZINC00057299		ZINC08699726
ZINC00057532		ZINC00057302		ZINC03618066
ZINC00057533		ZINC00057308		ZINC20357998
ZINC00057534		ZINC00057313		ZINC00403131
ZINC00057542		ZINC00057318		ZINC20357999
ZINC00057623		ZINC00057319		ZINC20358000
ZINC00057624		ZINC00057320		ZINC34781188
ZINC00057633		ZINC00057321		ZINC34781189
ZINC00057633		ZINC00057328		ZINC20358001
ZINC00058116		ZINC00057332		ZINC20358002
ZINC00058117		ZINC00057340		ZINC20230989
ZINC00058791		ZINC00057341		ZINC20230989
ZINC00061326		ZINC00057347		ZINC20230992
ZINC00061565		ZINC00057348		ZINC20230992
ZINC00061587		ZINC00057354		ZINC20358003
ZINC00066304		ZINC00057358		ZINC20358003
ZINC00073661		ZINC00057367		ZINC20358004
ZINC00073693		ZINC00057367		ZINC20358004
ZINC00073711		ZINC00057378		ZINC53084098
ZINC00074836		ZINC00057380		ZINC00163396
ZINC00074838		ZINC00057400		ZINC03884293
ZINC00074840		ZINC00057401		ZINC03884293
ZINC00075008		ZINC00057406		ZINC00071469
ZINC00075008		ZINC00057407		ZINC04024456
ZINC00075126		ZINC00057408		ZINC04024456
ZINC00075126		ZINC00057409		ZINC00171800
ZINC00083315		ZINC00057417		ZINC01670948
ZINC00083317		ZINC00057421		ZINC02043242
ZINC00084088		ZINC00057422		ZINC19230196
ZINC00085733		ZINC00057435		ZINC19230197
ZINC00086535		ZINC00057438		ZINC20358020
ZINC00089652		ZINC00057439		ZINC00162643
ZINC00097685		ZINC00057455		ZINC20230744
ZINC00097996		ZINC00057462		ZINC20230747
ZINC00105196		ZINC00057464		ZINC20358021
ZINC00105309		ZINC00057464		ZINC20358021
ZINC00113355		ZINC00057465		ZINC01529094
ZINC00113359		ZINC00057466		ZINC01494965
ZINC00113378		ZINC00057474		ZINC00149704
ZINC00113382		ZINC00057476		ZINC00142510
ZINC00113386		ZINC00057478		ZINC00142510
ZINC00113389		ZINC00057479		ZINC00142510
ZINC00113392		ZINC00057480		ZINC00407079
ZINC00113404		ZINC00057483		ZINC02529849
ZINC00113410		ZINC00057490		ZINC02388332
ZINC00113426		ZINC00057494		ZINC00403524
ZINC00113428		ZINC00057501		ZINC20358027
ZINC00113442		ZINC00057505		ZINC20358028
ZINC00114127		ZINC00057513		ZINC20358028
ZINC00119283		ZINC00057519		ZINC14982300
ZINC00119286		ZINC00057520		ZINC20358035
ZINC00119344		ZINC00057521		ZINC01296687
ZINC00119480		ZINC00057524		ZINC20218497
ZINC00119480		ZINC00057532		ZINC19434220
ZINC00119486		ZINC00057533		ZINC20358036
ZINC00119486		ZINC00057534		ZINC20358037
ZINC00119492		ZINC00057542		ZINC00331001
ZINC00119492		ZINC00057623		ZINC20358039
ZINC00119632		ZINC00057624		ZINC20358042
ZINC00119717		ZINC00057633		ZINC02526213
ZINC00119825		ZINC00057633		ZINC19735568
ZINC00119839		ZINC00057919		ZINC20358044
ZINC00119842		ZINC00057920		ZINC20358044
ZINC00119895		ZINC00057922		ZINC20358046
ZINC00119905		ZINC00057923		ZINC16697565
ZINC00119978		ZINC00058116		ZINC20358049
ZINC00119983		ZINC00058117		ZINC20358049
ZINC00119985		ZINC00058172		ZINC01087919
ZINC00119988		ZINC00058258		ZINC02526214
ZINC00120181		ZINC00058791		ZINC14983093
ZINC00120186		ZINC00061326		ZINC04244987
ZINC00120249		ZINC00061565		ZINC00403390
ZINC00120286		ZINC00061587		ZINC15442931
ZINC00120286		ZINC00063264		ZINC02526212
ZINC00120319		ZINC00066090		ZINC08700996
ZINC00121456		ZINC00066104		ZINC00166552
ZINC00121458		ZINC00066304		ZINC12371813
ZINC00121541		ZINC00071433		ZINC00330883
ZINC00121541		ZINC00073661		ZINC00331610
ZINC00122765		ZINC00073693		ZINC20358053
ZINC00125006		ZINC00073711		ZINC20358056
ZINC00125025		ZINC00074303		ZINC20358059
ZINC00125031		ZINC00074836		ZINC20358059
ZINC00125047		ZINC00074838		ZINC20358060
ZINC00125445		ZINC00074840		ZINC20358064
ZINC00129343		ZINC00075008		ZINC20358064
ZINC00135384		ZINC00075008		ZINC20358066
ZINC00135449		ZINC00075126		ZINC05425250
ZINC00135449		ZINC00075126		ZINC05425250
ZINC00135467		ZINC00083315		ZINC05425251
ZINC00135467		ZINC00083317		ZINC05425251
ZINC00135467		ZINC00083860		ZINC20358070
ZINC00135992		ZINC00084088		ZINC16677894
ZINC00136138		ZINC00085733		ZINC16677894
ZINC00136146		ZINC00086535		ZINC12336809
ZINC00136169		ZINC00089652		ZINC19926738
ZINC00136177		ZINC00090750		ZINC19926738
ZINC00137884		ZINC00092675		ZINC20358080
ZINC00139367		ZINC00093021		ZINC20358081
ZINC00139370		ZINC00094256		ZINC20358083
ZINC00141883		ZINC00097685		ZINC20358084
ZINC00142824		ZINC00097996		ZINC20358086
ZINC00154538		ZINC00098226		ZINC20358088
ZINC00154540		ZINC00099696		ZINC20358089
ZINC00154729		ZINC00105076		ZINC01497350
ZINC00154955		ZINC00105082		ZINC00083576
ZINC00154957		ZINC00105086		ZINC04502282
ZINC00154964		ZINC00105086		ZINC13858639
ZINC00155269		ZINC00105196		ZINC13858639
ZINC00155531		ZINC00105246		ZINC00090518
ZINC00155694		ZINC00105309		ZINC16159917
ZINC00155694		ZINC00105325		ZINC16159919
ZINC00155697		ZINC00108774		ZINC20358095
ZINC00155894		ZINC00109930		ZINC20358096
ZINC00155896		ZINC00109947		ZINC00058219
ZINC00155897		ZINC00113355		ZINC08730189
ZINC00155905		ZINC00113359		ZINC04877343
ZINC00156102		ZINC00113378		ZINC02031639
ZINC00156701		ZINC00113382		ZINC00159036
ZINC00156801		ZINC00113386		ZINC00409199
ZINC00156806		ZINC00113389		ZINC01689859
ZINC00156820		ZINC00113392		ZINC02563643
ZINC00156820		ZINC00113404		ZINC00158884
ZINC00156831		ZINC00113410		ZINC20358114
ZINC00156836		ZINC00113426		ZINC20358114
ZINC00157545		ZINC00113428		ZINC02141602
ZINC00157548		ZINC00113442		ZINC05440183
ZINC00157560		ZINC00114127		ZINC04277344
ZINC00158116		ZINC00114134		ZINC00165982
ZINC00164392		ZINC00114138		ZINC12370880
ZINC00182031		ZINC00119283		ZINC20358115
ZINC00188746		ZINC00119286		ZINC16159061
ZINC00190266		ZINC00119344		ZINC20358116
ZINC00196692		ZINC00119457		ZINC00169496
ZINC00198656		ZINC00119480		ZINC01656171
ZINC00198656		ZINC00119480		ZINC12360049
ZINC00204584		ZINC00119486		ZINC03953296
ZINC00214987		ZINC00119486		ZINC12496091
ZINC00228297		ZINC00119492		ZINC00168331
ZINC00236100		ZINC00119492		ZINC19735472
ZINC00266964		ZINC00119632		ZINC20358117
ZINC00270442		ZINC00119717		ZINC05330589
ZINC00271983		ZINC00119825		ZINC20358118
ZINC00276777		ZINC00119839		ZINC00154408
ZINC00283862		ZINC00119842		ZINC04352674
ZINC00308379		ZINC00119895		ZINC00158760
ZINC00319774		ZINC00119905		ZINC15020415
ZINC00340372		ZINC00119978		ZINC04277257
ZINC00369431		ZINC00119983		ZINC20358119
ZINC00388058		ZINC00119985		ZINC11764188
ZINC00388075		ZINC00119988		ZINC00158682
ZINC00388081		ZINC00120144		ZINC00132940
ZINC00388081		ZINC00120181		ZINC01389371
ZINC00388085		ZINC00120186		ZINC00158738
ZINC00388131		ZINC00120249		ZINC03883461
ZINC00388198		ZINC00120286		ZINC03883461
ZINC00388237		ZINC00120286		ZINC02509361
ZINC00388396		ZINC00120319		ZINC02509361
ZINC00388589		ZINC00121456		ZINC03861563
ZINC00388658		ZINC00121458		ZINC03861563
ZINC00388678		ZINC00121541		ZINC03861563
ZINC00389626		ZINC00121541		ZINC03861563
ZINC00389747		ZINC00122765		ZINC02383124
ZINC00391802		ZINC00125006		ZINC15022138
ZINC00391812		ZINC00125025		ZINC01644844
ZINC00393730		ZINC00125031		ZINC20358120
ZINC00393812		ZINC00125047		ZINC00158628
ZINC00393813		ZINC00125445		ZINC00161997
ZINC00393814		ZINC00126407		ZINC12370815
ZINC00394074		ZINC00126410		ZINC04107070
ZINC00394206		ZINC00128256		ZINC00161414
ZINC00394284		ZINC00128259		ZINC16124765
ZINC00394355		ZINC00129343		ZINC16124768
ZINC00394477		ZINC00129406		ZINC16159615
ZINC00396186		ZINC00129408		ZINC20358121
ZINC00402718		ZINC00134307		ZINC20358123
ZINC00402766		ZINC00134310		ZINC00158945
ZINC00402777		ZINC00134312		ZINC20358124
ZINC00402830		ZINC00135384		ZINC22035354
ZINC00402848		ZINC00135449		ZINC22035354
ZINC00402865		ZINC00135449		ZINC22035354
ZINC00402890		ZINC00135467		ZINC19850539
ZINC00402911		ZINC00135467		ZINC54959965
ZINC00402911		ZINC00135467		ZINC54959966
ZINC00402947		ZINC00135992		ZINC01433185
ZINC00402956		ZINC00136138		ZINC01433186
ZINC00402979		ZINC00136146		ZINC16124770
ZINC00402980		ZINC00136169		ZINC02565716
ZINC00402981		ZINC00136177		ZINC20358125
ZINC00403024		ZINC00136945		ZINC20358126
ZINC00403033		ZINC00137884		ZINC20358127
ZINC00403035		ZINC00139367		ZINC01577227
ZINC00403036		ZINC00139370		ZINC02037297
ZINC00403053		ZINC00140471		ZINC04521851
ZINC00403079		ZINC00141286		ZINC04521852
ZINC00403529		ZINC00141295		ZINC04200664
ZINC00403533		ZINC00141883		ZINC04200664
ZINC00403567		ZINC00142824		ZINC20358128
ZINC00403582		ZINC00150862		ZINC20358128
ZINC00403588		ZINC00153609		ZINC20358129
ZINC00403609		ZINC00153654		ZINC20358129
ZINC00403618		ZINC00154538		ZINC20358130
ZINC00403682		ZINC00154540		ZINC20358130
ZINC00404157		ZINC00154645		ZINC04287719
ZINC00404160		ZINC00154729		ZINC04287723
ZINC00404394		ZINC00154757		ZINC20358131
ZINC00404395		ZINC00154758		ZINC20358132
ZINC00404396		ZINC00154955		ZINC20358133
ZINC00404450		ZINC00154957		ZINC16697431
ZINC00404451		ZINC00154964		ZINC00161408
ZINC00405331		ZINC00155269		ZINC00161408
ZINC00489135		ZINC00155531		ZINC00088441
ZINC00491073		ZINC00155694		ZINC05966399
ZINC00492792		ZINC00155694		ZINC05966414
ZINC00508068		ZINC00155696		ZINC15021455
ZINC00509440		ZINC00155697		ZINC16955532
ZINC00517836		ZINC00155851		ZINC00165082
ZINC00518554		ZINC00155894		ZINC19384875
ZINC00519128		ZINC00155896		ZINC00262544
ZINC00527386		ZINC00155897		ZINC05275120
ZINC00531272		ZINC00155905		ZINC00029076
ZINC00537733		ZINC00156055		ZINC40448104
ZINC00537752		ZINC00156102		ZINC02571408
ZINC00537753		ZINC00156104		ZINC00049654
ZINC00537791		ZINC00156551		ZINC21986994
ZINC00537807		ZINC00156701		ZINC00128849
ZINC00537818		ZINC00156709		ZINC02565095
ZINC00537822		ZINC00156801		ZINC00331181
ZINC00537831		ZINC00156806		ZINC00167004
ZINC00537842		ZINC00156820		ZINC01530783
ZINC00537850		ZINC00156820		ZINC40448105
ZINC00537860		ZINC00156831		ZINC00168538
ZINC00537872		ZINC00156836		ZINC04772989
ZINC00537877		ZINC00156841		ZINC00036634
ZINC00537877		ZINC00156898		ZINC00161916
ZINC00537891		ZINC00156947		ZINC00157819
ZINC00537891		ZINC00157101		ZINC36377933
ZINC00537891		ZINC00157545		ZINC04276940
ZINC00537906		ZINC00157548		ZINC05003398
ZINC00537908		ZINC00157560		ZINC06061419
ZINC00537914		ZINC00157595		ZINC12375727
ZINC00537928		ZINC00158116		ZINC12375727
ZINC00537930		ZINC00158173		ZINC15889046
ZINC00537931		ZINC00158174		ZINC15889046
ZINC00537941		ZINC00158648		ZINC15889046
ZINC00537947		ZINC00158702		ZINC01043824
ZINC00537947		ZINC00158800		ZINC01043825
ZINC00537957		ZINC00160290		ZINC02243617
ZINC00537964		ZINC00160405		ZINC04073059
ZINC00537987		ZINC00160790		ZINC00162833
ZINC00537996		ZINC00161956		ZINC21304721
ZINC00538012		ZINC00161958		ZINC40448107
ZINC00538012		ZINC00164392		ZINC01725203
ZINC00538026		ZINC00164985		ZINC40448108
ZINC00538069		ZINC00164985		ZINC00030995
ZINC00538115		ZINC00165878		ZINC40448109
ZINC00538116		ZINC00169811		ZINC08699936
ZINC00538119		ZINC00169811		ZINC00152526
ZINC00538141		ZINC00172633		ZINC01711379
ZINC00538144		ZINC00174037		ZINC40448114
ZINC00538144		ZINC00174039		ZINC40448115
ZINC00538156		ZINC00174040		ZINC00404040
ZINC00538159		ZINC00174042		ZINC00028344
ZINC00538163		ZINC00182031		ZINC08729971
ZINC00538174		ZINC00187925		ZINC01730588
ZINC00538186		ZINC00188746		ZINC01643990
ZINC00538194		ZINC00188952		ZINC00170331
ZINC00538219		ZINC00190266		ZINC00170333
ZINC00538273		ZINC00195148		ZINC00158045
ZINC00538273		ZINC00196692		ZINC00153714
ZINC00538273		ZINC00198656		ZINC04287664
ZINC00538285		ZINC00198656		ZINC00056833
ZINC00538312		ZINC00204584		ZINC00157793
ZINC00538323		ZINC00213658		ZINC00157833
ZINC00538328		ZINC00214987		ZINC00001423
ZINC00538328		ZINC00225610		ZINC01431480
ZINC00538328		ZINC00226231		ZINC00153356
ZINC00538330		ZINC00228297		ZINC40448116
ZINC00538337		ZINC00230485		ZINC01566606
ZINC00538362		ZINC00236100		ZINC00153133
ZINC00538367		ZINC00243912		ZINC04521595
ZINC00538384		ZINC00244028		ZINC35575511
ZINC00538404		ZINC00248322		ZINC34758481
ZINC00538440		ZINC00260476		ZINC00153355
ZINC00538450		ZINC00260477		ZINC00403973
ZINC00538471		ZINC00266964		ZINC01615703
ZINC00538483		ZINC00270442		ZINC05649540
ZINC00538483		ZINC00271983		ZINC00056684
ZINC00538505		ZINC00276777		ZINC00056685
ZINC00538514		ZINC00283596		ZINC05734281
ZINC00538520		ZINC00283862		ZINC01706738
ZINC00538538		ZINC00287668		ZINC05839325
ZINC00538550		ZINC00287668		ZINC00395551
ZINC00538550		ZINC00287668		ZINC00053889
ZINC00538564		ZINC00308379		ZINC00153300
ZINC00538633		ZINC00315929		ZINC00088594
ZINC00538644		ZINC00319774		ZINC00167051
ZINC00538658		ZINC00331671		ZINC00165129
ZINC00580328		ZINC00331680		ZINC00165130
ZINC00580328		ZINC00332199		ZINC04348056
ZINC00586239		ZINC00332634		ZINC00160824
ZINC00586243		ZINC00332752		ZINC00152505
ZINC00586584		ZINC00334493		ZINC03885326
ZINC00586739		ZINC00334493		ZINC40443187
ZINC00587541		ZINC00334493		ZINC16159244
ZINC00587541		ZINC00336542		ZINC01237307
ZINC00587613		ZINC00338275		ZINC01237308
ZINC00589537		ZINC00338284		ZINC00159612
ZINC00590964		ZINC00340372		ZINC02565758
ZINC00592419		ZINC00369431		ZINC01437887
ZINC00596006		ZINC00383023		ZINC01437890
ZINC00596006		ZINC00388058		ZINC00163324
ZINC00596947		ZINC00388075		ZINC01443069
ZINC00597013		ZINC00388081		ZINC00127650
ZINC00597112		ZINC00388081		ZINC00039710
ZINC00597112		ZINC00388085		ZINC02039787
ZINC00597112		ZINC00388089		ZINC04290199
ZINC00597260		ZINC00388090		ZINC04290199
ZINC00597354		ZINC00388131		ZINC00157846
ZINC00597400		ZINC00388166		ZINC03860568
ZINC00597400		ZINC00388179		ZINC01692500
ZINC00597532		ZINC00388198		ZINC00030108
ZINC00597536		ZINC00388237		ZINC00153954
ZINC00597628		ZINC00388238		ZINC00165409
ZINC00597759		ZINC00388292		ZINC00163228
ZINC00598034		ZINC00388302		ZINC00166745
ZINC00598040		ZINC00388312		ZINC19735102
ZINC00598073		ZINC00388313		ZINC16123684
ZINC00598590		ZINC00388314		ZINC16123684
ZINC00598852		ZINC00388332		ZINC16123684
ZINC00599734		ZINC00388396		ZINC22995892
ZINC00600547		ZINC00388426		ZINC22995892
ZINC00600699		ZINC00388428		ZINC22995892
ZINC00601229		ZINC00388473		ZINC00075099
ZINC00601241		ZINC00388544		ZINC08733581
ZINC00601242		ZINC00388555		ZINC08733581
ZINC00601249		ZINC00388589		ZINC08733581
ZINC00601252		ZINC00388658		ZINC19502171
ZINC00601254		ZINC00388678		ZINC19511810
ZINC00601255		ZINC00389626		ZINC40448145
ZINC00601259		ZINC00389747		ZINC04284625
ZINC00601270		ZINC00391104		ZINC04284625
ZINC00601275		ZINC00391106		ZINC04352774
ZINC00601293		ZINC00391802		ZINC01529156
ZINC00601293		ZINC00391807		ZINC02556067
ZINC00601298		ZINC00391812		ZINC12505213
ZINC00601301		ZINC00391821		ZINC12505213
ZINC00601301		ZINC00391822		ZINC02574932
ZINC00601304		ZINC00391925		ZINC40448147
ZINC00601305		ZINC00392006		ZINC00166574
ZINC00601309		ZINC00392007		ZINC08580643
ZINC00601312		ZINC00392015		ZINC00166547
ZINC00601314		ZINC00392688		ZINC30678199
ZINC00601316		ZINC00393730		ZINC03872520
ZINC00601317		ZINC00393812		ZINC16159961
ZINC00602086		ZINC00393813		ZINC39063576
ZINC00603195		ZINC00393814		ZINC00155105
ZINC00603195		ZINC00394074		ZINC19770044
ZINC00603773		ZINC00394206		ZINC37390061
ZINC00607214		ZINC00394284		ZINC16159542
ZINC00607729		ZINC00394334		ZINC16159621
ZINC00607731		ZINC00394355		ZINC04245007
ZINC00607738		ZINC00394477		ZINC19435232
ZINC00607750		ZINC00394592		ZINC19435232
ZINC00607758		ZINC00394620		ZINC02507151
ZINC00607766		ZINC00396186		ZINC00166500
ZINC00607769		ZINC00402718		ZINC08294938
ZINC00607776		ZINC00402766		ZINC16159625
ZINC00607790		ZINC00402777		ZINC16125318
ZINC00607793		ZINC00402816		ZINC15781252
ZINC00607794		ZINC00402817		ZINC00157098
ZINC00607798		ZINC00402830		ZINC00335039
ZINC00607798		ZINC00402847		ZINC08698093
ZINC00607803		ZINC00402848		ZINC00111369
ZINC00607806		ZINC00402865		ZINC00170285
ZINC00607814		ZINC00402872		ZINC02578102
ZINC00607814		ZINC00402890		ZINC01611435
ZINC00607845		ZINC00402911		ZINC01611435
ZINC00607849		ZINC00402911		ZINC19851867
ZINC00607861		ZINC00402947		ZINC04783477
ZINC00607861		ZINC00402956		ZINC14611384
ZINC00607900		ZINC00402979		ZINC14611384
ZINC00607905		ZINC00402980		ZINC00077465
ZINC00607910		ZINC00402981		ZINC06276125
ZINC00607910		ZINC00403009		ZINC00166697
ZINC00607911		ZINC00403024		ZINC00166668
ZINC00607911		ZINC00403026		ZINC00163079
ZINC00607918		ZINC00403033		ZINC15020643
ZINC00607922		ZINC00403035		ZINC15020646
ZINC00607930		ZINC00403036		ZINC00163105
ZINC00607939		ZINC00403039		ZINC00163247
ZINC00607986		ZINC00403040		ZINC00494966
ZINC00607997		ZINC00403053		ZINC13208028
ZINC00608008		ZINC00403079		ZINC00164491
ZINC00608013		ZINC00403176		ZINC00164491
ZINC00608032		ZINC00403177		ZINC08698400
ZINC00608034		ZINC00403529		ZINC08698270
ZINC00608041		ZINC00403533		ZINC00156410
ZINC00608078		ZINC00403567		ZINC00156410
ZINC00608078		ZINC00403582		ZINC02379404
ZINC00608085		ZINC00403588		ZINC40448169
ZINC00608101		ZINC00403609		ZINC40448170
ZINC00608101		ZINC00403617		ZINC39187164
ZINC00608128		ZINC00403618		ZINC02559368
ZINC00608133		ZINC00403682		ZINC00039575
ZINC00608139		ZINC00403946		ZINC01390093
ZINC00608165		ZINC00404039		ZINC09378233
ZINC00608170		ZINC00404157		ZINC09378233
ZINC00608180		ZINC00404160		ZINC00404035
ZINC00608180		ZINC00404262		ZINC01681321
ZINC00608186		ZINC00404262		ZINC19735907
ZINC00608186		ZINC00404262		ZINC14982394
ZINC00608204		ZINC00404298		ZINC14982394
ZINC00608211		ZINC00404299		ZINC12957427
ZINC00608220		ZINC00404340		ZINC00124552
ZINC00608231		ZINC00404340		ZINC09224016
ZINC00608243		ZINC00404394		ZINC15021487
ZINC00608261		ZINC00404395		ZINC40448171
ZINC00608277		ZINC00404396		ZINC02029394
ZINC00608277		ZINC00404450		ZINC00159594
ZINC00608296		ZINC00404451		ZINC00122762
ZINC00608316		ZINC00404753		ZINC01561236
ZINC00608319		ZINC00405065		ZINC39274311
ZINC00608360		ZINC00405331		ZINC00121471
ZINC00608360		ZINC00406883		ZINC11632070
ZINC00608360		ZINC00406922		ZINC00105372
ZINC00608360		ZINC00409269		ZINC40448174
ZINC00608379		ZINC00409277		ZINC40448175
ZINC00608382		ZINC00409278		ZINC00166485
ZINC00621853		ZINC00434357		ZINC17989002
ZINC00621890		ZINC00436616		ZINC17989004
ZINC00621892		ZINC00467584		ZINC04692780
ZINC00621893		ZINC00485468		ZINC04692780
ZINC00638539		ZINC00489135		ZINC04692780
ZINC00640300		ZINC00491073		ZINC04344556
ZINC00642589		ZINC00492792		ZINC04344556
ZINC00643114		ZINC00508068		ZINC04344556
ZINC00643233		ZINC00509440		ZINC33414754
ZINC00839816		ZINC00517836		ZINC39049222
ZINC00869986		ZINC00518554		ZINC04217344
ZINC00869987		ZINC00519128		ZINC09238252
ZINC00895030		ZINC00519174		ZINC09238252
ZINC00895030		ZINC00520134		ZINC04348130
ZINC00895032		ZINC00520134		ZINC04348062
ZINC00895034		ZINC00527386		ZINC40448181
ZINC00895042		ZINC00531272		ZINC08733367
ZINC00895048		ZINC00537733		ZINC08733367
ZINC00895071		ZINC00537752		ZINC05603377
ZINC00895074		ZINC00537753		ZINC05603377
ZINC00895081		ZINC00537791		ZINC05603377
ZINC00895081		ZINC00537807		ZINC18217584
ZINC00895099		ZINC00537818		ZINC00164791
ZINC00895103		ZINC00537822		ZINC38892399
ZINC00895113		ZINC00537831		ZINC38892400
ZINC00895124		ZINC00537842		ZINC40448186
ZINC00895154		ZINC00537850		ZINC40448187
ZINC00895160		ZINC00537860		ZINC00002005
ZINC00895165		ZINC00537872		ZINC12370874
ZINC00895199		ZINC00537877		ZINC00500059
ZINC00895218		ZINC00537877		ZINC38537126
ZINC00895230		ZINC00537891		ZINC01442804
ZINC00895264		ZINC00537891		ZINC16124158
ZINC00895296		ZINC00537891		ZINC16124158
ZINC00895297		ZINC00537906		ZINC40448188
ZINC00895301		ZINC00537908		ZINC20282017
ZINC00895302		ZINC00537914		ZINC40448190
ZINC00895316		ZINC00537928		ZINC00066276
ZINC00895318		ZINC00537930		ZINC02557559
ZINC00895330		ZINC00537931		ZINC40448191
ZINC00895347		ZINC00537941		ZINC38338325
ZINC00895360		ZINC00537947		ZINC14982789
ZINC00895934		ZINC00537947		ZINC14982789
ZINC00896041		ZINC00537957		ZINC02573087
ZINC00896168		ZINC00537964		ZINC00336570
ZINC00896169		ZINC00537987		ZINC18100819
ZINC00896179		ZINC00537996		ZINC09971350
ZINC00896223		ZINC00538012		ZINC09971350
ZINC00896409		ZINC00538012		ZINC21299563
ZINC00896449		ZINC00538026		ZINC40448192
ZINC00896455		ZINC00538069		ZINC40448192
ZINC00896463		ZINC00538115		ZINC00001332
ZINC00896472		ZINC00538116		ZINC00335693
ZINC00896484		ZINC00538119		ZINC08681121
ZINC00896485		ZINC00538141		ZINC16123717
ZINC00896487		ZINC00538144		ZINC21303107
ZINC00896512		ZINC00538144		ZINC01225177
ZINC00896569		ZINC00538156		ZINC13470083
ZINC00896595		ZINC00538159		ZINC12471322
ZINC00896621		ZINC00538163		ZINC01510546
ZINC00896634		ZINC00538174		ZINC40448205
ZINC00896648		ZINC00538186		ZINC00042562
ZINC00896650		ZINC00538194		ZINC40448208
ZINC00896658		ZINC00538219		ZINC40448208
ZINC00896663		ZINC00538273		ZINC00163492
ZINC00896666		ZINC00538273		ZINC00335859
ZINC00896681		ZINC00538273		ZINC00407091
ZINC00896683		ZINC00538285		ZINC00158156
ZINC00896695		ZINC00538312		ZINC00337544
ZINC00896695		ZINC00538323		ZINC00153788
ZINC00896698		ZINC00538328		ZINC00105247
ZINC00896709		ZINC00538328		ZINC01695861
ZINC00896711		ZINC00538328		ZINC00407088
ZINC00896731		ZINC00538330		ZINC00129178
ZINC00896747		ZINC00538337		ZINC00409269
ZINC00896749		ZINC00538362		ZINC00158743
ZINC00896755		ZINC00538367		ZINC34416663
ZINC00896819		ZINC00538384		ZINC40448210
ZINC00896836		ZINC00538404		ZINC03883308
ZINC00896838		ZINC00538440		ZINC15443670
ZINC00896849		ZINC00538450		ZINC04639456
ZINC00896868		ZINC00538471		ZINC05332203
ZINC00896870		ZINC00538483		ZINC08700922
ZINC00896873		ZINC00538483		ZINC40448213
ZINC00896918		ZINC00538505		ZINC40448213
ZINC00896958		ZINC00538514		ZINC40448213
ZINC00896968		ZINC00538520		ZINC00236276
ZINC00896984		ZINC00538538		ZINC00165342
ZINC00896985		ZINC00538550		ZINC02019570
ZINC00896998		ZINC00538550		ZINC02019571
ZINC00897002		ZINC00538564		ZINC40448214
ZINC00897007		ZINC00538633		ZINC40448215
ZINC00897085		ZINC00538644		ZINC71872180
ZINC00897124		ZINC00538658		ZINC40448218
ZINC00897147		ZINC00580328		ZINC00160577
ZINC00897178		ZINC00580328		ZINC12359887
ZINC00897222		ZINC00580494		ZINC00066271
ZINC00897222		ZINC00585151		ZINC01436235
ZINC00897225		ZINC00585999		ZINC01436236
ZINC00897229		ZINC00586239		ZINC00394917
ZINC00897232		ZINC00586243		ZINC02582824
ZINC00897234		ZINC00586584		ZINC04512181
ZINC00897234		ZINC00586739		ZINC06375820
ZINC00897236		ZINC00587541		ZINC00159755
ZINC00897236		ZINC00587541		ZINC02507532
ZINC00897240		ZINC00587613		ZINC00031164
ZINC00897244		ZINC00589537		ZINC00031165
ZINC00897251		ZINC00590964		ZINC00161500
ZINC00897253		ZINC00592419		ZINC40448220
ZINC00897261		ZINC00596006		ZINC40448221
ZINC00897263		ZINC00596006		ZINC40448225
ZINC00897263		ZINC00596947		ZINC40448230
ZINC00897291		ZINC00597013		ZINC40448231
ZINC00897317		ZINC00597112		ZINC04695353
ZINC00897322		ZINC00597112		ZINC03860530
ZINC00897369		ZINC00597112		ZINC00152447
ZINC00897385		ZINC00597260		ZINC22916607
ZINC00897385		ZINC00597354		ZINC00004285
ZINC00897408		ZINC00597400		ZINC00157604
ZINC00897457		ZINC00597400		ZINC54959983
ZINC00898188		ZINC00597532		ZINC54959985
ZINC00899824		ZINC00597536		ZINC19850515
ZINC00900543		ZINC00597628		ZINC19850518
ZINC00900569		ZINC00597759		ZINC02585910
ZINC00900608		ZINC00598034		ZINC16123721
ZINC00900630		ZINC00598040		ZINC16123724
ZINC00901020		ZINC00598073		ZINC02386541
ZINC00901155		ZINC00598590		ZINC14984311
ZINC00901552		ZINC00598852		ZINC02510559
ZINC00901555		ZINC00599734		ZINC00001347
ZINC00901935		ZINC00600547		ZINC40448240
ZINC00902159		ZINC00600699		ZINC19365416
ZINC00967473		ZINC00601229		ZINC19365416
ZINC00967473		ZINC00601241		ZINC12955181
ZINC00967474		ZINC00601242		ZINC54959987
ZINC00967511		ZINC00601249		ZINC20246573
ZINC00967515		ZINC00601252		ZINC00010716
ZINC00967597		ZINC00601254		ZINC02565650
ZINC00967787		ZINC00601255		ZINC03631913
ZINC00967787		ZINC00601259		ZINC00391898
ZINC00967917		ZINC00601270		ZINC04901309
ZINC00967921		ZINC00601275		ZINC05020049
ZINC00967922		ZINC00601293		ZINC01444851
ZINC00967938		ZINC00601293		ZINC01444852
ZINC00967941		ZINC00601298		ZINC00160882
ZINC00967961		ZINC00601301		ZINC00403503
ZINC00968223		ZINC00601301		ZINC00403504
ZINC00968257		ZINC00601304		ZINC16125338
ZINC00968262		ZINC00601305		ZINC18172925
ZINC00968263		ZINC00601309		ZINC18172925
ZINC00968266		ZINC00601312		ZINC02524885
ZINC00968273		ZINC00601314		ZINC00133425
ZINC00968274		ZINC00601316		ZINC16125367
ZINC00968275		ZINC00601317		ZINC01236437
ZINC00968285		ZINC00602086		ZINC02527471
ZINC00968299		ZINC00603195		ZINC19850529
ZINC00968301		ZINC00603195		ZINC01433057
ZINC00968303		ZINC00603773		ZINC03641564
ZINC00968305		ZINC00607214		ZINC19850229
ZINC00968311		ZINC00607729		ZINC02169333
ZINC00968316		ZINC00607731		ZINC00132358
ZINC00968326		ZINC00607738		ZINC00077600
ZINC00968327		ZINC00607750		ZINC01670235
ZINC00968328		ZINC00607758		ZINC04521093
ZINC00968328		ZINC00607766		ZINC04521094
ZINC00968330		ZINC00607769		ZINC00403312
ZINC00968330		ZINC00607776		ZINC00403313
ZINC00968338		ZINC00607790		ZINC00157896
ZINC00968340		ZINC00607793		ZINC00162621
ZINC00968345		ZINC00607794		ZINC39711884
ZINC00968358		ZINC00607798		ZINC02580938
ZINC00968360		ZINC00607798		ZINC19168297
ZINC00968361		ZINC00607803		ZINC39091286
ZINC00968430		ZINC00607806		ZINC02559155
ZINC00968461		ZINC00607814		ZINC03128938
ZINC00970363		ZINC00607814		ZINC00158273
ZINC01035331		ZINC00607845		ZINC00158275
ZINC01036041		ZINC00607849		ZINC05189163
ZINC01041177		ZINC00607861		ZINC05600369
ZINC01069082		ZINC00607861		ZINC13284225
ZINC01069090		ZINC00607900		ZINC00156104
ZINC01078595		ZINC00607905		ZINC03861547
ZINC01078622		ZINC00607910		ZINC35052388
ZINC01078622		ZINC00607910		ZINC12503102
ZINC01078624		ZINC00607911		ZINC12503102
ZINC01081243		ZINC00607911		ZINC12503102
ZINC01081316		ZINC00607918		ZINC05318420
ZINC01081579		ZINC00607922		ZINC05318420
ZINC01087483		ZINC00607930		ZINC05318420
ZINC01088216		ZINC00607939		ZINC02557084
ZINC01089661		ZINC00607986		ZINC00161651
ZINC01228056		ZINC00607997		ZINC16123727
ZINC01234761		ZINC00608008		ZINC02547896
ZINC01238583		ZINC00608013		ZINC15021204
ZINC01238584		ZINC00608032		ZINC40448254
ZINC01249069		ZINC00608034		ZINC40448255
ZINC01255325		ZINC00608041		ZINC40448256
ZINC01269201		ZINC00608078		ZINC03880981
ZINC01269201		ZINC00608078		ZINC03880981
ZINC01271085		ZINC00608085		ZINC08729878
ZINC01271086		ZINC00608101		ZINC03883517
ZINC01271441		ZINC00608101		ZINC04785566
ZINC01278767		ZINC00608128		ZINC00337728
ZINC01280591		ZINC00608133		ZINC00337728
ZINC01280665		ZINC00608139		ZINC14985959
ZINC01298962		ZINC00608165		ZINC16159694
ZINC01298963		ZINC00608170		ZINC14985614
ZINC01319177		ZINC00608180		ZINC05828397
ZINC01319234		ZINC00608180		ZINC01627347
ZINC01319796		ZINC00608186		ZINC05158137
ZINC01319821		ZINC00608186		ZINC05158140
ZINC01393570		ZINC00608204		ZINC01717885
ZINC01433280		ZINC00608211		ZINC13513507
ZINC01438251		ZINC00608220		ZINC01482015
ZINC01462727		ZINC00608231		ZINC08034743
ZINC01462728		ZINC00608243		ZINC19324737
ZINC01481718		ZINC00608261		ZINC19166957
ZINC01481737		ZINC00608277		ZINC19166957
ZINC01481738		ZINC00608277		ZINC19166957
ZINC01481744		ZINC00608296		ZINC19166968
ZINC01481747		ZINC00608316		ZINC19166968
ZINC01481750		ZINC00608319		ZINC01641187
ZINC01481754		ZINC00608360		ZINC04695122
ZINC01481755		ZINC00608360		ZINC01420839
ZINC01481766		ZINC00608360		ZINC02169239
ZINC01481781		ZINC00608360		ZINC04692782
ZINC01481789		ZINC00608379		ZINC01687716
ZINC01481814		ZINC00608382		ZINC02585927
ZINC01481815		ZINC00621853		ZINC00162996
ZINC01481819		ZINC00621861		ZINC04804787
ZINC01481839		ZINC00621890		ZINC01575892
ZINC01481840		ZINC00621892		ZINC02556977
ZINC01481850		ZINC00621893		ZINC01652056
ZINC01481864		ZINC00622264		ZINC00895314
ZINC01481868		ZINC00626528		ZINC04287560
ZINC01481869		ZINC00626529		ZINC05282289
ZINC01481870		ZINC00638539		ZINC01699883
ZINC01481877		ZINC00640300		ZINC03157711
ZINC01481880		ZINC00642589		ZINC03125967
ZINC01481887		ZINC00643114		ZINC38321402
ZINC01481889		ZINC00643233		ZINC08729799
ZINC01481892		ZINC00711748		ZINC00054294
ZINC01481894		ZINC00711748		ZINC02545712
ZINC01481897		ZINC00711748		ZINC00403427
ZINC01481898		ZINC00798246		ZINC02557990
ZINC01481900		ZINC00839816		ZINC02386480
ZINC01481910		ZINC00851723		ZINC02386480
ZINC01481918		ZINC00854136		ZINC02386480
ZINC01481952		ZINC00859479		ZINC01602827
ZINC01481955		ZINC00869986		ZINC34924886
ZINC01481956		ZINC00869987		ZINC05700932
ZINC01481959		ZINC00895030		ZINC00968328
ZINC01481961		ZINC00895030		ZINC00968328
ZINC01481970		ZINC00895032		ZINC00968330
ZINC01481980		ZINC00895034		ZINC00968330
ZINC01481980		ZINC00895042		ZINC49615549
ZINC01481983		ZINC00895048		ZINC34742770
ZINC01481997		ZINC00895052		ZINC34742771
ZINC01482002		ZINC00895071		ZINC03874496
ZINC01482005		ZINC00895074		ZINC16052825
ZINC01482010		ZINC00895077		ZINC03875977
ZINC01482015		ZINC00895081		ZINC03818826
ZINC01482030		ZINC00895081		ZINC21986258
ZINC01482036		ZINC00895099		ZINC43206649
ZINC01482043		ZINC00895103		ZINC00598089
ZINC01482049		ZINC00895113		ZINC18274777
ZINC01482061		ZINC00895124		ZINC00142824
ZINC01482062		ZINC00895146		ZINC18210358
ZINC01482063		ZINC00895149		ZINC18210358
ZINC01482063		ZINC00895154		ZINC18210358
ZINC01482064		ZINC00895160		ZINC18210358
ZINC01482068		ZINC00895165		ZINC72319778
ZINC01482072		ZINC00895175		ZINC72319779
ZINC01482078		ZINC00895176		ZINC34037183
ZINC01482094		ZINC00895176		ZINC34037183
ZINC01482101		ZINC00895179		ZINC00000905
ZINC01482113		ZINC00895179		ZINC00000905
ZINC01482117		ZINC00895180		ZINC11677837
ZINC01482118		ZINC00895186		ZINC38226009
ZINC01482130		ZINC00895194		ZINC16052857
ZINC01482149		ZINC00895199		ZINC05424171
ZINC01482162		ZINC00895205		ZINC05424171
ZINC01482164		ZINC00895208		ZINC05424171
ZINC01482167		ZINC00895218		ZINC05424171
ZINC01482184		ZINC00895221		ZINC00050247
ZINC01482197		ZINC00895230		ZINC00601229
ZINC01486728		ZINC00895238		ZINC00897240
ZINC01486728		ZINC00895240		ZINC19795769
ZINC01488870		ZINC00895264		ZINC04492870
ZINC01489478		ZINC00895265		ZINC35565143
ZINC01490477		ZINC00895269		ZINC00001003
ZINC01491943		ZINC00895271		ZINC03876136
ZINC01492397		ZINC00895282		ZINC00897408
ZINC01493878		ZINC00895296		ZINC45356574
ZINC01494227		ZINC00895297		ZINC45356574
ZINC01506908		ZINC00895301		ZINC20148998
ZINC01516802		ZINC00895302		ZINC43206812
ZINC01529210		ZINC00895313		ZINC00000096
ZINC01529270		ZINC00895313		ZINC00896455
ZINC01529425		ZINC00895314		ZINC33963533
ZINC01529483		ZINC00895316		ZINC43208590
ZINC01529532		ZINC00895318		ZINC43208590
ZINC01529587		ZINC00895330		ZINC03820559
ZINC01529592		ZINC00895342		ZINC03820559
ZINC01529592		ZINC00895347		ZINC03871358
ZINC01529636		ZINC00895360		ZINC03782818
ZINC01529732		ZINC00895399		ZINC03782818
ZINC01529776		ZINC00895421		ZINC03984016
ZINC01529986		ZINC00895446		ZINC35024383
ZINC01529987		ZINC00895452		ZINC03927198
ZINC01530283		ZINC00895466		ZINC03830515
ZINC01530303		ZINC00895509		ZINC34781667
ZINC01530365		ZINC00895531		ZINC01552174
ZINC01530397		ZINC00895536		ZINC04096852
ZINC01530554		ZINC00895559		ZINC04148260
ZINC01530555		ZINC00895587		ZINC35644222
ZINC01530557		ZINC00895703		ZINC35644222
ZINC01530558		ZINC00895711		ZINC03782599
ZINC01530562		ZINC00895890		ZINC19632614
ZINC01530571		ZINC00895892		ZINC19632614
ZINC01530571		ZINC00895911		ZINC01488870
ZINC01530582		ZINC00895934		ZINC72319783
ZINC01530585		ZINC00895969		ZINC72319783
ZINC01530586		ZINC00896041		ZINC01543478
ZINC01530594		ZINC00896090		ZINC43501288
ZINC01530597		ZINC00896091		ZINC34641109
ZINC01530599		ZINC00896168		ZINC34641109
ZINC01530603		ZINC00896169		ZINC34641109
ZINC01530611		ZINC00896179		ZINC34641109
ZINC01530612		ZINC00896223		ZINC34641109
ZINC01530619		ZINC00896409		ZINC22056928
ZINC01530620		ZINC00896449		ZINC27108312
ZINC01530621		ZINC00896455		ZINC72319784
ZINC01530621		ZINC00896463		ZINC72319784
ZINC01530622		ZINC00896472		ZINC16492728
ZINC01530622		ZINC00896484		ZINC03165677
ZINC01530637		ZINC00896485		ZINC04644854
ZINC01530638		ZINC00896487		ZINC02464415
ZINC01530647		ZINC00896512		ZINC00121453
ZINC01530648		ZINC00896569		ZINC03861001
ZINC01530659		ZINC00896595		ZINC01022003
ZINC01530660		ZINC00896621		ZINC13130180
ZINC01530688		ZINC00896626		ZINC13130180
ZINC01530702		ZINC00896634		ZINC06292986
ZINC01530703		ZINC00896648		ZINC01435481
ZINC01530706		ZINC00896650		ZINC05118889
ZINC01530707		ZINC00896658		ZINC00276768
ZINC01530716		ZINC00896663		ZINC06493900
ZINC01530741		ZINC00896666		ZINC00162504
ZINC01530747		ZINC00896681		ZINC01508122
ZINC01530748		ZINC00896683		ZINC00127022
ZINC01530756		ZINC00896695		ZINC01512365
ZINC01530757		ZINC00896695		ZINC13118874
ZINC01530764		ZINC00896698		ZINC01509065
ZINC01530774		ZINC00896709		ZINC04644749
ZINC01530795		ZINC00896711		ZINC19369020
ZINC01530796		ZINC00896731		ZINC19369020
ZINC01530797		ZINC00896747		ZINC00753241
ZINC01530803		ZINC00896749		ZINC00753241
ZINC01530804		ZINC00896755		ZINC00753241
ZINC01530804		ZINC00896819		ZINC03894286
ZINC01530805		ZINC00896830		ZINC05424324
ZINC01530806		ZINC00896836		ZINC00190751
ZINC01530812		ZINC00896838		ZINC00190751
ZINC01530814		ZINC00896849		ZINC01682298
ZINC01530816		ZINC00896868		ZINC01682298
ZINC01530817		ZINC00896870		ZINC01814403
ZINC01530830		ZINC00896873		ZINC01814403
ZINC01530855		ZINC00896918		ZINC08894787
ZINC01530856		ZINC00896958		ZINC00225086
ZINC01530862		ZINC00896968		ZINC19606835
ZINC01530862		ZINC00896984		ZINC01884559
ZINC01530863		ZINC00896985		ZINC33246153
ZINC01530863		ZINC00896998		ZINC00711892
ZINC01530877		ZINC00897002		ZINC19286884
ZINC01530906		ZINC00897007		ZINC00188842
ZINC01530907		ZINC00897085		ZINC00297632
ZINC01530922		ZINC00897124		ZINC04692944
ZINC01530929		ZINC00897147		ZINC00262731
ZINC01530929		ZINC00897178		ZINC00262734
ZINC01530930		ZINC00897222		ZINC02025904
ZINC01530930		ZINC00897222		ZINC02025906
ZINC01530937		ZINC00897225		ZINC27439209
ZINC01530938		ZINC00897229		ZINC13121861
ZINC01530947		ZINC00897232		ZINC00190951
ZINC01530948		ZINC00897234		ZINC01233324
ZINC01530958		ZINC00897234		ZINC02026072
ZINC01530959		ZINC00897236		ZINC01674769
ZINC01530961		ZINC00897236		ZINC00225091
ZINC01530961		ZINC00897240		ZINC06779973
ZINC01530962		ZINC00897244		ZINC06779974
ZINC01530962		ZINC00897251		ZINC06779975
ZINC01531007		ZINC00897253		ZINC06779976
ZINC01531008		ZINC00897261		ZINC00845387
ZINC01531029		ZINC00897263		ZINC00845388
ZINC01531509		ZINC00897263		ZINC36046223
ZINC01531674		ZINC00897291		ZINC05323315
ZINC01531674		ZINC00897317		ZINC08468153
ZINC01531682		ZINC00897322		ZINC03882157
ZINC01532049		ZINC00897369		ZINC00280990
ZINC01532172		ZINC00897385		ZINC00280991
ZINC01532194		ZINC00897385		ZINC03155641
ZINC01532199		ZINC00897408		ZINC00075256
ZINC01532199		ZINC00897456		ZINC00174719
ZINC01532200		ZINC00897457		ZINC00342386
ZINC01532200		ZINC00898188		ZINC02027843
ZINC01532322		ZINC00898291		ZINC19229006
ZINC01532343		ZINC00898293		ZINC01307817
ZINC01532344		ZINC00899007		ZINC01507700
ZINC01532351		ZINC00899824		ZINC02029782
ZINC01532358		ZINC00900070		ZINC00295790
ZINC01532369		ZINC00900187		ZINC02332288
ZINC01532514		ZINC00900543		ZINC49597322
ZINC01532514		ZINC00900569		ZINC49597323
ZINC01532522		ZINC00900608		ZINC03107241
ZINC01532525		ZINC00900630		ZINC00225109
ZINC01532526		ZINC00901020		ZINC01030894
ZINC01532529		ZINC00901103		ZINC01030894
ZINC01532530		ZINC00901155		ZINC19535441
ZINC01532548		ZINC00901180		ZINC19535444
ZINC01532556		ZINC00901236		ZINC02035882
ZINC01532583		ZINC00901256		ZINC04536469
ZINC01532585		ZINC00901286		ZINC04536480
ZINC01532609		ZINC00901289		ZINC04536485
ZINC01532614		ZINC00901289		ZINC05118892
ZINC01532620		ZINC00901316		ZINC00225130
ZINC01532640		ZINC00901329		ZINC13510167
ZINC01532673		ZINC00901335		ZINC00362990
ZINC01532704		ZINC00901351		ZINC12730652
ZINC01532708		ZINC00901387		ZINC00040263
ZINC01532729		ZINC00901499		ZINC00225140
ZINC01532731		ZINC00901552		ZINC00225142
ZINC01532739		ZINC00901555		ZINC08581396
ZINC01532740		ZINC00901616		ZINC08581396
ZINC01532749		ZINC00901619		ZINC00225152
ZINC01532766		ZINC00901694		ZINC00174726
ZINC01532805		ZINC00901694		ZINC00174726
ZINC01532839		ZINC00901763		ZINC05092982
ZINC01532839		ZINC00901774		ZINC05092982
ZINC01532937		ZINC00901781		ZINC05092982
ZINC01533062		ZINC00901783		ZINC17991767
ZINC01533062		ZINC00901801		ZINC17991767
ZINC01533062		ZINC00901877		ZINC04981574
ZINC01533062		ZINC00901878		ZINC03018571
ZINC01533102		ZINC00901935		ZINC03018576
ZINC01533114		ZINC00901948		ZINC19229874
ZINC01534528		ZINC00902048		ZINC04090242
ZINC01535903		ZINC00902050		ZINC04090244
ZINC01536077		ZINC00902052		ZINC04090248
ZINC01536777		ZINC00902054		ZINC04090250
ZINC01536779		ZINC00902159		ZINC00756564
ZINC01536780		ZINC00902219		ZINC00756565
ZINC01536786		ZINC00945266		ZINC00846480
ZINC01536786		ZINC00953703		ZINC03958658
ZINC01537633		ZINC00967473		ZINC06143274
ZINC01538288		ZINC00967473		ZINC13655708
ZINC01538318		ZINC00967474		ZINC13655708
ZINC01541052		ZINC00967511		ZINC01504901
ZINC01542113		ZINC00967515		ZINC03894317
ZINC01542229		ZINC00967597		ZINC00056659
ZINC01542534		ZINC00967787		ZINC00056659
ZINC01542907		ZINC00967787		ZINC02067366
ZINC01542916		ZINC00967917		ZINC02067367
ZINC01542916		ZINC00967921		ZINC06404575
ZINC01542919		ZINC00967922		ZINC04150572
ZINC01542933		ZINC00967938		ZINC01516802
ZINC01542933		ZINC00967941		ZINC20805626
ZINC01543478		ZINC00967961		ZINC19203816
ZINC01544494		ZINC00968043		ZINC19203816
ZINC01544545		ZINC00968077		ZINC12601492
ZINC01544805		ZINC00968143		ZINC12601492
ZINC01544805		ZINC00968223		ZINC00862778
ZINC01544807		ZINC00968257		ZINC00862779
ZINC01545060		ZINC00968262		ZINC00204689
ZINC01545856		ZINC00968263		ZINC19230062
ZINC01547848		ZINC00968266		ZINC00849015
ZINC01547851		ZINC00968273		ZINC00127950
ZINC01548439		ZINC00968274		ZINC00127956
ZINC01551732		ZINC00968275		ZINC00844011
ZINC01552174		ZINC00968285		ZINC00844011
ZINC01554588		ZINC00968299		ZINC00844012
ZINC01555329		ZINC00968301		ZINC00844012
ZINC01558185		ZINC00968303		ZINC00049140
ZINC01562698		ZINC00968305		ZINC05118896
ZINC01565207		ZINC00968311		ZINC02026613
ZINC01567243		ZINC00968316		ZINC02026613
ZINC01567488		ZINC00968326		ZINC02026618
ZINC01567835		ZINC00968327		ZINC02026618
ZINC01570486		ZINC00968328		ZINC00302413
ZINC01571045		ZINC00968328		ZINC18106860
ZINC01571045		ZINC00968330		ZINC18106860
ZINC01571539		ZINC00968330		ZINC12413685
ZINC01574578		ZINC00968338		ZINC00118735
ZINC01576350		ZINC00968340		ZINC19328376
ZINC01576892		ZINC00968345		ZINC03830405
ZINC01577054		ZINC00968358		ZINC03830406
ZINC01579717		ZINC00968360		ZINC03830407
ZINC01582261		ZINC00968361		ZINC03830408
ZINC01583514		ZINC00968430		ZINC00990034
ZINC01586284		ZINC00968461		ZINC04453469
ZINC01586769		ZINC00969294		ZINC04453470
ZINC01586772		ZINC00970363		ZINC02885486
ZINC01586788		ZINC00984833		ZINC04262905
ZINC01587126		ZINC00985403		ZINC03878298
ZINC01587665		ZINC01003537		ZINC00978705
ZINC01587667		ZINC01017885		ZINC00978705
ZINC01587831		ZINC01035331		ZINC00285539
ZINC01590366		ZINC01036041		ZINC00708538
ZINC01596709		ZINC01041177		ZINC00523871
ZINC01598139		ZINC01047087		ZINC27439289
ZINC01601437		ZINC01047087		ZINC27439295
ZINC01601787		ZINC01069082		ZINC00061016
ZINC01602736		ZINC01069090		ZINC05659654
ZINC01606841		ZINC01070097		ZINC03860555
ZINC01607283		ZINC01078595		ZINC03860556
ZINC01611274		ZINC01078622		ZINC00984996
ZINC01612633		ZINC01078622		ZINC01755042
ZINC01614204		ZINC01078624		ZINC20805630
ZINC01615894		ZINC01081243		ZINC03894363
ZINC01616230		ZINC01081316		ZINC03894364
ZINC01618541		ZINC01081579		ZINC00355221
ZINC01618869		ZINC01085204		ZINC02759025
ZINC01621673		ZINC01087483		ZINC22930904
ZINC01622057		ZINC01088216		ZINC22930904
ZINC01624227		ZINC01089661		ZINC17299531
ZINC01636704		ZINC01103943		ZINC00978757
ZINC01638183		ZINC01228056		ZINC03999279
ZINC01638266		ZINC01234761		ZINC03999280
ZINC01639567		ZINC01238583		ZINC03999281
ZINC01640527		ZINC01238584		ZINC00239883
ZINC01641058		ZINC01249069		ZINC00971697
ZINC01641275		ZINC01255325		ZINC08407470
ZINC01642845		ZINC01269201		ZINC01097816
ZINC01645453		ZINC01269201		ZINC01097816
ZINC01645454		ZINC01271085		ZINC00038673
ZINC01649503		ZINC01271086		ZINC04119213
ZINC01656301		ZINC01271441		ZINC04119214
ZINC01663856		ZINC01278767		ZINC04119215
ZINC01664586		ZINC01280591		ZINC04817340
ZINC01664587		ZINC01280665		ZINC04817341
ZINC01664858		ZINC01298962		ZINC00088234
ZINC01664877		ZINC01298963		ZINC00088237
ZINC01664878		ZINC01319177		ZINC00088238
ZINC01664879		ZINC01319200		ZINC00088242
ZINC01665396		ZINC01319234		ZINC02931051
ZINC01665945		ZINC01319796		ZINC05790341
ZINC01666628		ZINC01319821		ZINC05790341
ZINC01668060		ZINC01329537		ZINC05790341
ZINC01668060		ZINC01383151		ZINC05790341
ZINC01668943		ZINC01393570		ZINC08336814
ZINC01671284		ZINC01398629		ZINC27439316
ZINC01672766		ZINC01431382		ZINC00716961
ZINC01676954		ZINC01432663		ZINC27439329
ZINC01677143		ZINC01433280		ZINC27439329
ZINC01677763		ZINC01438251		ZINC00086723
ZINC01678159		ZINC01448960		ZINC00086725
ZINC01678302		ZINC01462727		ZINC19792461
ZINC01678355		ZINC01462728		ZINC19792462
[truncated: 3,557 more rows]

## Sheet: Ligands used for modeling
Training Set				Test Set
ZINC00001270				ZINC00158633
ZINC00058267				ZINC00158649
ZINC00083860				ZINC00307755
ZINC00133191				ZINC00389338
ZINC00154209				ZINC01076010
ZINC00155851				ZINC02385763
ZINC00158741				ZINC02555638
ZINC00161958				ZINC03705320
ZINC00161976				ZINC05234667
ZINC00163686				ZINC08436801
ZINC00164148				ZINC13378724
ZINC00309653				ZINC13480131
ZINC00309654				ZINC16124575
ZINC00393306				ZINC20357744
ZINC00403035				ZINC20357804
ZINC00404191
ZINC00404206
ZINC00873422
ZINC00897244
ZINC01494945
ZINC01529532
ZINC02508500
ZINC02529286
ZINC03830726
ZINC04037058
ZINC04184073
ZINC04237899
ZINC04899686
ZINC04899687
ZINC05687382
ZINC06643327
ZINC08419413
ZINC13413550
ZINC13435849
ZINC13462234
ZINC15014567
ZINC15903682
ZINC16124668
ZINC18245108
ZINC19088327
ZINC19335442
ZINC19702063
ZINC20357842
ZINC20357881
ZINC20357942

## Sheet: List of Ligand Descritpors
Descriptors	Primary ID	Type of Descriptors
Molecular Weight	MW	Constitutional indices
Average Molecular Weight	AMW	Constitutional indices
Sum of atomic Van der Waals Volume	Sv	Constitutional indices
Sum of atomic Sanderson Electronegativities	Se	Constitutional indices
Sum of atomic Polarizabilities	Sp	Constitutional indices
Sum of kier hall Electrotopological surface area	Ss	Constitutional indices
mean atomic van der Waals volume	Mv	Constitutional indices
mean atomic Sanderson electronegativity	Me	Constitutional indices
mean atomic polarizability	Mp	Constitutional indices
mean of keir haal Electrotopological surface area	Ms	Constitutional indices
number of atoms	nAT	Constitutional indices
number of non-H atoms	nSK	Constitutional indices
number of bonds	nBT	Constitutional indices
number of non-H bonds	nBO	Constitutional indices
number of multiple bonds	nBM	Constitutional indices
sum of conventional bond orders (H-depleted)	SCBO	Constitutional indices
aromatic ratio	ARR	Ring Descriptors
number of Rings	nCIC	Ring Descriptors
number of circuits	nCIR	Ring Descriptors
number of rotatable bonds	RBN	Constitutional indices
rotatable bond fraction	RBF	Constitutional indices
number of double bonds	nDB	Constitutional indices
number of Conjugated bonds	nCj	Constitutional indices
number of Hydrogen atoms	nH	Constitutional indices
number of Carbon atoms	nC	Constitutional indices
number of Nitrogen atoms	nN	Constitutional indices
number of Oxygen atoms	nO	Constitutional indices
number of Sulfur atoms	nS	Constitutional indices
number of 5-membered rings	nR05	Ring Descriptors
number of 6-membered rings	nR06	Ring Descriptors
number of 7-membered rings	nR07	Ring Descriptors
number of 8-membered rings	nR08	Ring Descriptors
number of 9-membered rings	nR09	Ring Descriptors
number of 10-membered rings	nR10	Ring Descriptors
number of benzene-like rings	nBnz	Ring Descriptors
number of terminal primary C(sp3)	nCp	Functional Group Counts
number of total secondary C(sp3)	nCs	Functional Group Counts
number of total tertiary C(sp3)	nCt	Functional Group Counts
number of total quaternary C(sp3)	nCq	Functional Group Counts
number of ring secondary C(sp3)	nCrs	Functional Group Counts
number of ring tertiary C(sp3)	nCrt	Functional Group Counts
number of ring quaternary C(sp3)	nCrq	Functional Group Counts
number of aromatic C(sp2)	nCar	Functional Group Counts
number of unsubstituted benzene C(sp2)	nCbH	Functional Group Counts
number of substituted benzene C(sp2)	nCb-	Functional Group Counts
number of non-aromatic conjugated C(sp2)	nCconj	Functional Group Counts
number of aliphatic secondary C(sp2)	nR=Cs	Functional Group Counts
number of carboxylic acids (aliphatic)	nRCOOH	Functional Group Counts
number of carboxylic acids (aromatic)	nArCOOH	Functional Group Counts
number of primary amides (aromatic)	nArCONH2	Functional Group Counts
number of secondary amides (aliphatic)	nRCONHR	Functional Group Counts
number of secondary amides (aromatic)	nArCONHR	Functional Group Counts
number of tertiary amides (aliphatic)	nRCONR2	Functional Group Counts
number of positively charged N	nN+	Functional Group Counts
number of quaternary N	nNq	Functional Group Counts
number of hydroxyl groups	nROH	Functional Group Counts
number of Pyrrolidines	nPyrrolidines	Functional Group Counts
number of Pyrroles	nPyrroles	Functional Group Counts
number of Imidazoles	nImidazoles	Functional Group Counts
number of Pyridines	nPyridines	Functional Group Counts
number of donor atoms for H-bonds (N and O)	nHDon	Functional Group Counts
number of acceptor atoms for H-bonds (N,O,F)	nHAcc	Functional Group Counts
number of intramolecular H-bonds (with N,O,F)	nHBonds	Functional Group Counts
Hydrophillic Factor	Hy	Molecular Properties
Ghose-Crippen Molar Refractivity	AMR	Molecular Properties
Total Polar Surface Area	TPSA	Molecular Properties
Moriguchi Octanol-water Partition Coefficient	MLogP	Molecular Properties
Wiener Index	Wi	Topological indices

## Sheet: Ligand descriptors dataset
LIGANDS	MW	AMW	Sv	Se	Sp	Ss	Mv	Me	Mp	Ms	nAT	nSK	nBT	nBO	nBM	SCBO	ARR	nCIC	nCIR	RBN	RBF	nDB	nCj	nH	nC	nN	nO	nS	nR05	nR06	nR07	nR08	nR09	nR10	nBnz	nCp	nCs	nCt	nCq	nCrs	nCrt	nCrq	nCar	nCbH	nCb-	nCconj	nR=Cs	nRCOOH	nArCOOH
ZINC00001270	193.22	7.73	15.52	25.5	16.18	38.67	0.62	1.02	0.65	2.76	25	14	25	14	8	19	0.429	1	1	3	0.12	2	6	11	10	1	3	0	0	1	0	0	0	0	1	2	0	0	0	0	0	0	6	4	2	0	0	0	0
ZINC00058267	161.17	8.48	12.81	19.41	13.2	32.17	0.67	1.02	0.69	2.68	19	12	20	13	11	19	0.769	2	3	1	0.05	1	10	7	9	1	2	0	1	1	0	0	1	0	1	0	0	0	0	0	0	0	8	3	3	1	0	0	1
ZINC00083860	175.2	7.96	14.41	22.29	14.96	33.67	0.65	1.01	0.68	2.59	22	13	23	14	11	20	0.714	2	3	2	0.087	1	10	9	10	1	2	0	1	1	0	0	1	0	1	0	1	0	0	0	0	0	8	4	2	0	0	1	0
ZINC00133191	165.21	7.18	14.01	23.17	14.72	32	0.61	1.01	0.64	2.67	23	12	23	12	7	16	0.5	1	1	3	0.13	1	6	11	9	1	2	0	0	1	0	0	0	0	1	1	0	0	0	0	0	0	6	4	2	1	0	0	1
ZINC00154209	188.2	8.55	14.8	22.51	15.2	37.33	0.67	1.02	0.69	2.67	22	14	23	15	12	21.5	0.733	2	3	1	0.043	1	11	8	10	2	2	0	0	2	0	0	0	1	0	1	0	0	0	0	0	0	8	0	0	1	0	0	1
ZINC00155851	180.21	7.84	14.1	23.55	14.59	38.17	0.61	1.02	0.63	2.94	23	13	23	13	8	18	0.462	1	1	3	0.13	2	6	10	8	3	2	0	0	1	0	0	0	0	1	0	0	0	0	0	0	0	6	4	2	1	0	0	1
ZINC00158741	161.17	8.48	12.81	19.41	13.2	32.17	0.67	1.02	0.69	2.68	19	12	20	13	11	19	0.769	2	3	1	0.05	1	10	7	9	1	2	0	1	1	0	0	1	0	1	0	0	0	0	0	0	0	8	4	2	1	0	0	1
ZINC00161958	166.19	7.55	13.52	22.4	14.17	35.58	0.61	1.02	0.64	2.97	22	12	22	12	7	16	0.5	1	1	2	0.091	1	6	10	9	0	3	0	0	1	0	0	0	0	1	1	0	1	0	0	0	0	6	5	1	0	0	1	0
ZINC00161976	198.6	11.03	12.6	19.11	12.93	37.28	0.7	1.06	0.72	2.87	18	13	19	14	11	20	0.714	2	3	1	0.053	1	10	5	7	3	2	0	1	1	0	0	1	0	0	0	0	0	0	0	0	0	6	0	0	1	0	0	1
ZINC00163686	180.17	8.58	13.44	21.84	13.86	40.17	0.64	1.04	0.66	3.09	21	13	21	13	8	18	0.462	1	1	3	0.143	2	6	8	9	0	4	0	0	1	0	0	0	0	1	0	0	0	0	0	0	0	6	4	2	2	0	0	1
ZINC00164148	151.18	7.56	12.41	20.29	12.96	30.5	0.62	1.01	0.65	2.77	20	11	20	11	7	15	0.545	1	1	2	0.1	1	6	9	8	1	2	0	0	1	0	0	0	0	1	0	0	0	0	0	0	0	6	4	2	1	0	0	1
ZINC00309653	191.2	8.31	14.92	23.62	15.41	40	0.65	1.03	0.67	2.86	23	14	24	15	8	20	0.4	2	3	2	0.083	2	6	9	10	1	3	0	1	1	0	0	1	0	1	0	2	0	0	1	0	0	6	4	2	1	0	1	0
ZINC00309654	191.2	8.31	14.92	23.62	15.41	40	0.65	1.03	0.67	2.86	23	14	24	15	8	20	0.4	2	3	2	0.083	2	6	9	10	1	3	0	1	1	0	0	1	0	1	0	2	0	0	1	0	0	6	4	2	1	0	1	0
ZINC00393306	194.28	6.48	17.5	29.88	18.63	35.25	0.58	1	0.62	2.52	30	14	30	14	7	18	0.429	1	1	3	0.1	1	6	16	11	1	2	0	0	1	0	0	0	0	1	1	0	1	0	0	0	0	6	5	1	0	0	1	0
ZINC00403035	166.27	5.94	15.99	27.56	17.17	24.67	0.57	0.98	0.61	2.06	28	12	28	12	6	15	0.5	1	1	3	0.107	0	6	16	10	1	1	0	0	1	0	0	0	0	1	1	2	0	0	0	0	0	6	4	2	0	0	0	0
ZINC00404191	180.17	8.58	13.44	21.84	13.86	40.17	0.64	1.04	0.66	3.09	21	13	21	13	8	18	0.462	1	1	3	0.143	2	6	8	9	0	4	0	0	1	0	0	0	0	1	0	0	0	0	0	0	0	6	4	2	2	0	0	1
ZINC00404206	165.16	8.69	12.32	19.73	12.65	38.67	0.65	1.04	0.67	3.22	19	12	19	12	8	17	0.5	1	1	2	0.105	2	6	7	8	1	3	0	0	1	0	0	0	0	1	0	0	0	0	0	0	0	6	4	2	2	0	0	1
ZINC00873422	176.19	8.39	13.8	21.51	14.2	34.83	0.66	1.02	0.68	2.68	21	13	22	14	11	20	0.714	2	3	1	0.045	1	10	8	9	2	2	0	1	1	0	0	1	0	1	1	0	0	0	0	0	0	7	3	3	1	0	0	1
ZINC00897244	233.27	8.97	15.63	27.23	16.73	49.67	0.6	1.05	0.64	3.31	26	15	27	16	4	20	0	2	3	1	0.037	4	0	11	8	1	5	1	1	0	1	0	0	0	0	2	2	1	0	2	1	0	0	0	0	0	0	1	0
ZINC01494945	165.16	8.69	12.32	19.73	12.65	38.67	0.65	1.04	0.67	3.22	19	12	19	12	8	17	0.5	1	1	2	0.105	2	6	7	8	1	3	0	0	1	0	0	0	0	1	0	0	0	0	0	0	0	6	4	2	2	0	0	1
ZINC01529532	179.27	7.47	13.2	24.46	14.59	32.25	0.55	1.02	0.61	2.93	24	11	24	11	2	13	0	1	1	2	0.083	2	0	13	6	1	3	1	0	1	0	0	0	0	0	0	6	0	0	6	0	0	0	0	0	0	0	0	0
ZINC02508500	189.19	9.01	14.2	21.73	14.45	38	0.68	1.03	0.69	2.71	21	14	22	15	12	21.5	0.733	2	2	2	0.091	1	11	7	9	3	2	0	1	1	0	0	0	0	0	0	0	0	0	0	0	0	8	0	0	1	0	0	1
ZINC02529286	165.16	8.69	12.32	19.73	12.65	38.67	0.65	1.04	0.67	3.22	19	12	19	12	8	17	0.5	1	1	2	0.105	2	6	7	8	1	3	0	0	1	0	0	0	0	1	0	0	0	0	0	0	0	6	4	2	2	0	0	1
ZINC03830726	246.22	8.79	16.65	29.77	17.03	56.33	0.59	1.06	0.61	3.31	28	17	29	18	3	21	0	2	2	1	0.034	3	0	11	9	2	5	0	1	1	0	0	0	0	0	1	3	0	0	3	0	0	0	0	0	3	1	0	0
ZINC04037058	162.16	9.01	12.21	18.63	12.44	33.17	0.68	1.03	0.69	2.76	18	12	19	13	11	19	0.769	2	3	1	0.053	1	10	6	8	2	2	0	1	1	0	0	1	0	1	0	0	0	0	0	0	0	7	4	2	1	0	0	1
ZINC04184073	194.23	10.22	13.3	19.7	14.09	36	0.7	1.04	0.74	2.77	19	13	20	14	8	19	0.429	2	3	1	0.05	2	6	6	8	2	2	1	1	1	0	0	1	0	1	0	0	0	0	0	0	0	6	3	3	1	0	0	1
ZINC04237899	162.16	9.01	12.21	18.63	12.44	33.17	0.68	1.03	0.69	2.76	18	12	19	13	11	19	0.769	2	3	1	0.053	1	10	6	8	2	2	0	1	1	0	0	1	0	0	0	0	0	0	0	0	0	7	0	0	1	0	0	1
ZINC04899686	170.26	6.08	15.5	27.88	16.63	28.17	0.55	1	0.59	2.35	28	12	29	13	1	14	0	2	3	1	0.034	1	0	16	9	1	2	0	1	1	0	0	1	0	0	0	7	1	0	7	1	0	0	0	0	0	0	1	0
ZINC04899687	170.26	6.08	15.5	27.88	16.63	28.17	0.55	1	0.59	2.35	28	12	29	13	1	14	0	2	3	1	0.034	1	0	16	9	1	2	0	1	1	0	0	1	0	0	0	7	1	0	7	1	0	0	0	0	0	0	1	0
ZINC05687382	192.19	8.74	14.32	22.84	14.66	40.33	0.65	1.04	0.67	2.88	22	14	23	15	11	21	0.667	2	3	2	0.087	1	10	8	9	2	3	0	1	1	0	0	1	0	1	1	0	0	0	0	0	0	7	3	3	1	0	0	1
ZINC06643327	162.16	9.01	12.21	18.63	12.44	33.17	0.68	1.03	0.69	2.76	18	12	19	13	11	19	0.769	2	3	1	0.053	1	10	6	8	2	2	0	1	1	0	0	1	0	0	0	0	0	0	0	0	0	7	0	0	1	0	0	1
ZINC08419413	206.22	8.25	15.91	25.72	16.42	42.33	0.64	1.03	0.66	2.82	25	15	26	16	8	21	0.375	2	2	2	0.077	2	6	10	10	2	3	0	1	1	0	0	0	0	0	0	1	1	0	1	1	0	5	0	0	0	0	1	0
ZINC13413550	198.3	6.2	17.79	31.93	19.01	35.33	0.56	1	0.59	2.52	32	14	32	14	2	16	0	1	1	2	0.063	2	0	18	10	2	2	0	0	1	0	0	0	0	0	3	3	1	0	2	0	0	0	0	0	0	0	0	0
ZINC13435849	255.31	7.29	20.21	35.8	21.16	48	0.58	1.02	0.6	2.67	35	18	36	19	3	22	0	2	2	3	0.083	3	0	17	11	3	4	0	1	1	0	0	0	0	0	2	3	0	0	3	0	0	0	0	0	4	0	0	0
ZINC13462234	207.2	8.63	15.43	24.95	15.87	45.92	0.64	1.04	0.66	3.06	24	15	25	16	8	21	0.375	2	3	2	0.08	2	6	9	10	1	4	0	1	1	0	0	1	0	1	0	1	1	0	0	1	0	6	4	2	0	0	1	0
ZINC15014567	189.19	9.01	14.2	21.73	14.45	38.17	0.68	1.03	0.69	2.73	21	14	22	15	12	21.5	0.733	2	2	2	0.091	1	11	7	9	3	2	0	1	1	0	0	0	0	0	0	0	0	0	0	0	0	8	0	0	1	0	0	1
ZINC15903682	220.25	7.87	17.51	28.6	18.18	43.83	0.63	1.02	0.65	2.74	28	16	29	17	8	22	0.353	2	2	3	0.103	2	6	12	11	2	3	0	1	1	0	0	0	0	0	0	1	1	0	1	1	0	5	0	0	0	0	1	0
ZINC16124668	180.23	7.21	15	25.28	15.73	32.5	0.6	1.01	0.63	2.5	25	13	26	14	6	17.5	0.357	2	3	1	0.038	1	5	12	9	2	2	0	1	0	1	0	0	1	0	0	4	0	0	4	0	0	3	0	0	1	0	0	1
ZINC18245108	167.18	7.96	12.92	21.62	13.41	36.83	0.62	1.03	0.64	3.07	21	12	21	12	4	16	0	1	1	1	0.048	4	0	9	8	1	3	0	0	1	0	0	0	0	0	2	0	0	0	0	0	0	0	0	0	6	2	1	0
ZINC19088327	206.17	9.82	14.23	22.28	14.35	48	0.68	1.06	0.68	3.2	21	15	22	16	9	22	0.375	2	3	1	0.045	3	6	6	9	2	4	0	0	2	0	0	0	1	1	0	0	0	0	0	0	0	6	3	3	3	0	0	1
ZINC19335442	176.19	8.39	13.8	21.51	14.2	34.83	0.66	1.02	0.68	2.68	21	13	22	14	11	20	0.714	2	3	1	0.045	1	10	8	9	2	2	0	1	1	0	0	1	0	1	1	0	0	0	0	0	0	7	3	3	1	0	0	1
ZINC19702063	164.16	9.12	11.9	18.79	12.07	33.67	0.66	1.04	0.67	2.81	18	12	19	13	11	19	0.769	2	3	1	0.053	1	10	6	7	3	2	0	1	1	0	0	1	0	1	0	0	0	0	0	0	0	6	3	3	1	0	0	1
ZINC20357842	206.27	7.11	17.6	29.16	18.49	36.67	0.61	1.01	0.64	2.44	29	15	30	16	7	20	0.375	2	2	2	0.067	1	6	14	11	2	2	0	0	2	0	0	0	0	0	0	2	1	0	2	1	0	5	0	0	0	0	1	0
ZINC20357881	192.24	7.39	16	26.28	16.73	35.17	0.62	1.01	0.64	2.51	26	14	27	15	7	19	0.4	2	2	2	0.074	1	6	12	10	2	2	0	1	1	0	0	0	0	0	0	1	1	0	1	1	0	5	0	0	0	0	1	0
ZINC20357942	177.2	8.05	14.1	22.45	14.59	34.17	0.64	1.02	0.66	2.63	22	13	23	14	11	20	0.714	2	3	1	0.043	1	10	9	9	2	2	0	1	1	0	0	1	0	0	1	0	0	0	0	0	0	7	0	0	1	0	0	1
ZINC00158633	162.15	9.01	12.33	18.63	12.65	33.17	0.68	1.04	0.7	2.76	18	12	19	13	11	19	0.769	2	3	1	0.053	1	10	6	9	0	3	0	1	1	0	0	1	0	1	0	0	0	0	0	0	0	8	3	3	1	0	0	1
ZINC00158649	162.16	9.01	12.21	18.63	12.44	33.17	0.68	1.03	0.69	2.76	18	12	19	13	11	19	0.769	2	3	1	0.053	1	10	6	8	2	2	0	1	1	0	0	1	0	1	0	0	0	0	0	0	0	7	4	2	1	0	0	1
ZINC00307755	221.23	8.19	17.03	27.83	17.63	45.17	0.63	1.03	0.65	2.82	27	16	28	17	8	22	0.353	2	3	3	0.107	2	6	11	11	1	4	0	1	1	0	0	1	0	1	0	2	0	0	1	0	0	6	3	3	1	0	1	0
ZINC00389338	238.21	8.82	17.06	28.38	17.53	54	0.63	1.05	0.65	3.18	27	17	27	17	9	23	0.353	1	1	5	0.185	3	6	10	11	0	6	0	0	1	0	0	0	0	1	2	0	0	0	0	0	0	6	3	3	1	0	0	1
ZINC01076010	207.23	7.97	16.21	26.66	16.8	42.25	0.62	1.03	0.65	2.82	26	15	27	16	5	21	0	2	3	2	0.074	5	0	11	10	2	3	0	1	1	0	0	1	0	0	1	1	1	0	0	1	0	0	0	0	6	3	1	0
ZINC02385763	229.29	6.95	18.52	33.64	19.54	45.25	0.56	1.02	0.59	2.83	33	16	33	16	6	19.5	0.313	1	1	4	0.121	1	5	17	10	2	4	0	1	0	0	0	0	0	0	3	2	0	1	0	0	0	3	0	0	0	0	1	0
ZINC02555638	170.26	6.08	15.5	27.88	16.63	28.17	0.55	1	0.59	2.35	28	12	29	13	1	14	0	2	3	1	0.034	1	0	16	9	1	2	0	1	1	0	0	1	0	0	0	7	1	0	7	1	0	0	0	0	0	0	1	0
ZINC03705320	168.31	6.73	14.97	24.42	16.6	21.5	0.6	0.98	0.66	1.95	25	11	25	11	6	14	0.545	1	1	2	0.08	0	6	14	9	1	0	1	0	1	0	0	0	0	1	1	1	0	0	0	0	0	6	4	2	0	0	0	0
ZINC05234667	162.16	9.01	12.21	18.63	12.44	33.17	0.68	1.03	0.69	2.76	18	12	19	13	11	19	0.769	2	3	1	0.053	1	10	6	8	2	2	0	1	1	0	0	1	0	1	0	0	0	0	0	0	0	7	3	3	1	0	0	1
ZINC08436801	206.22	8.25	15.91	25.72	16.42	42.33	0.64	1.03	0.66	2.82	25	15	26	16	8	21	0.375	2	2	2	0.077	2	6	10	10	2	3	0	1	1	0	0	0	0	0	0	1	1	0	1	1	0	5	0	0	0	0	1	0
ZINC13378724	154.28	5.32	15.89	28.28	17.31	21.67	0.55	0.98	0.6	1.97	29	11	30	12	0	12	0	2	3	0	0	0	0	18	10	0	1	0	2	1	0	0	0	0	0	3	4	1	2	4	1	2	0	0	0	0	0	0	0
ZINC13480131	191.2	8.31	14.92	23.62	15.41	40	0.65	1.03	0.67	2.86	23	14	24	15	8	20	0.4	2	3	2	0.083	2	6	9	10	1	3	0	1	1	0	0	1	0	1	0	1	1	0	0	1	0	6	4	2	0	0	1	0
ZINC16124575	189.19	9.01	14.2	21.73	14.45	38	0.68	1.03	0.69	2.71	21	14	22	15	12	21.5	0.733	2	2	2	0.091	1	11	7	9	3	2	0	1	1	0	0	0	0	0	0	0	0	0	0	0	0	8	0	0	1	0	0	1
ZINC20357744	189.19	9.01	14.2	21.73	14.45	38	0.68	1.03	0.69	2.71	21	14	22	15	12	21.5	0.733	2	2	2	0.091	1	11	7	9	3	2	0	1	1	0	0	0	0	0	0	0	0	0	0	0	0	8	0	0	1	0	0	1
ZINC20357804	190.17	9.51	13.72	20.95	13.9	39.17	0.69	1.05	0.69	2.8	20	14	21	15	12	21.5	0.733	2	2	2	0.095	1	11	6	9	2	3	0	1	1	0	0	0	0	0	0	0	0	0	0	0	0	8	0	0	1	0	0	1
[truncated: 19 more columns]

## Sheet: FabD Protein Descriptors
FabDs	157_z1	157_z2	157_z3	157_z4	157_z5	192_z1	192_z2	192_z3	192_z4	192_z5	194_z1	194_z2	194_z3	194_z4	194_z5	228_z1	228_z2	228_z3	228_z4	228_z5	229_z1	229_z2	229_z3	229_z4	229_z5	231_z1	231_z2	231_z3	231_z4	231_z5	232_z1	232_z2	232_z3	232_z4	232_z5	233_z1	233_z2	233_z3	233_z4	233_z5	235_z1	235_z2	235_z3	235_z4	235_z5	262_z1	262_z2	262_z3	262_z4
PfFabD	2.39	-1.07	1.15	-1.39	0.67	-2.54	2.44	0.43	0.04	-1.47	-4.28	-1.3	-1.49	-0.72	0.84	-4.28	-1.3	-1.49	-0.72	0.84	-2.54	2.44	0.43	0.04	-1.47	-2.85	-0.22	0.47	1.94	-0.98	0.75	-2.18	-1.12	-1.46	-0.4	0.75	-2.18	-1.12	-1.46	-0.4	0.24	-2.32	0.6	-0.14	1.3	-2.59	-2.64	-1.54	-0.85
TgFabD	0.75	-2.18	-1.12	-1.46	-0.4	-4.28	-1.3	-1.49	-0.72	0.84	-4.28	-1.3	-1.49	-0.72	0.84	2.39	-1.07	1.15	-1.39	0.67	3.05	1.62	1.04	-1.15	1.61	2.05	-4.06	0.36	-0.82	-0.38	2.05	-4.06	0.36	-0.82	-0.38	-2.85	-0.22	0.47	1.94	-0.98	0.24	-2.32	0.6	-0.14	1.3	0.24	-2.32	0.6	-0.14
VcFabD	0.75	-2.18	-1.12	-1.46	-0.4	2.47	1.95	0.26	3.9	0.09	-4.28	-1.3	-1.49	-0.72	0.84	3.11	0.26	-0.11	-3.04	-0.25	2.05	-4.06	0.36	-0.82	-0.38	2.05	-4.06	0.36	-0.82	-0.38	0.24	-2.32	0.6	-0.14	1.3	-2.85	-0.22	0.47	1.94	-0.98	0.24	-2.32	0.6	-0.14	1.3	-2.59	-2.64	-1.54	-0.85
SaFabD	0.75	-2.18	-1.12	-1.46	-0.4	2.47	1.95	0.26	3.9	0.09	-4.28	-1.3	-1.49	-0.72	0.84	0.75	-2.18	-1.12	-1.46	-0.4	2.05	-4.06	0.36	-0.82	-0.38	2.05	-4.06	0.36	-0.82	-0.38	2.39	-1.07	1.15	-1.39	0.67	-2.85	-0.22	0.47	1.94	-0.98	0.24	-2.32	0.6	-0.14	1.3	0.24	-2.32	0.6	-0.14
HsFabD	0.75	-2.18	-1.12	-1.46	-0.4	-4.22	1.94	1.06	0.54	-0.62	-2.59	-2.64	-1.54	-0.85	-0.02	0.24	-2.32	0.6	-0.14	1.3	-2.59	-2.64	-1.54	-0.85	-0.02	2.39	-1.07	1.15	-1.39	0.67	2.05	-4.06	0.36	-0.82	-0.38	-2.85	-0.22	0.47	1.94	-0.98	2.39	-1.07	1.15	-1.39	0.67	2.39	-1.07	1.15	-1.39
EcFabD	0.75	-2.18	-1.12	-1.46	-0.4	2.47	1.95	0.26	3.9	0.09	-4.28	-1.3	-1.49	-0.72	0.84	3.11	0.26	-0.11	-3.04	-0.25	2.05	-4.06	0.36	-0.82	-0.38	2.05	-4.06	0.36	-0.82	-0.38	0.24	-2.32	0.6	-0.14	1.3	-2.85	-0.22	0.47	1.94	-0.98	0.24	-2.32	0.6	-0.14	1.3	-2.59	-2.64	-1.54	-0.85
[truncated: 61 more columns]

## Sheet: Interaction Data
		PfFabD				TgFabD				VcFabD				SaFabD				HsFabD				EcFabD
	dG	ElecStat	VDW		dG	ElecStat	VDW		dG	ElecStat	VDW		dG	ElecStat	VDW		dG	ElecStat	VDW		dG	ElecStat	VDW
ZINC00001270	-20.6345	-1.71389	-26.8677		-16.7408	-1.48277	-27.207		-5.59954	-1.94531	-26.1308		-9.01979	-6.81941	-22.0202		1.27086	-1.71389	-26.8677		5.63192	-3.11126	-26.4443
ZINC00058267	-39.2749	-16.3933	-18.5113		-13.5965	-6.18415	-23.0054		-20.2427	-5.5479	-23.6259		-4.94739	-10.3325	-20.2984		-5.61734	-16.3933	-18.5113		-16.3644	-8.31899	-24.5934
ZINC00083860	-30.4432	-11.5623	-23.9741		-16.6395	-7.95647	-22.6118		-42.3871	-2.22179	-25.57		-11.9196	-13.1643	-21.6342		-13.248	-11.5623	-23.9741		-30.7626	-7.04069	-22.418
ZINC00133191	-34.2624	-14.27	-20.974		-14.559	-6.32838	-23.5793		-24.5581	-8.74705	-22.5624		-28.1723	-14.4361	-20.7215		-8.01508	-14.27	-20.974		-16.3164	-14.1594	-26.6301
ZINC00154209	-33.7546	-12.6543	-25.9953		-10.0135	-2.21748	-20.8003		-28.9208	-9.7829	-23.3991		-2.27967	-11.3954	-20.3789		-9.602	-12.6543	-25.9953		-16.4141	-8.79835	-27.2285
ZINC00155851	-23.164	-10.4051	-25.9837		-12.6259	-5.05968	-24.6276		-3.39997	-4.02165	-25.4389		-1.00681	-12.2979	-19.8793		-1.479	-10.4051	-25.9837		-10.0633	-9.58047	-26.4326
ZINC00158741	-41.4701	-16.6041	-20.4615		-17.1363	-6.43972	-20.4388		-38.3049	-8.57632	-21.9021		-6.11487	-13.3431	-19.3066		-5.4904	-16.6041	-20.4615		-30.2818	-12.428	-22.6018
ZINC00161958	-41.2045	-15.657	-23.1001		-25.0229	-4.91634	-21.8921		-27.0992	-4.05633	-23.9366		-8.30919	-9.45536	-18.6587		-4.28282	-15.657	-23.1001		-16.692	-9.83622	-23.444
ZINC00161976	-19.8705	-5.1922	-25.4533		-11.8003	-2.52408	-20.7614		-12.8574	-2.35127	-27.2668		-8.59004	-8.6585	-22.3499		-17.9624	-5.1922	-25.4533		-13.7566	-7.1965	-28.0993
ZINC00163686	-37.7834	-12.879	-24.3632		-11.4767	-5.88912	-24.4688		-28.1604	-7.05171	-22.9452		-5.23667	-13.8778	-19.5736		-13.407	-12.879	-24.3632		-22.2069	-12.8533	-22.3742
ZINC00164148	-35.5955	-15.8462	-18.0498		-11.642	-6.09632	-21.9897		-36.5372	-9.55312	-20.0634		-4.86074	-10.7446	-21.3765		-6.14509	-15.8462	-18.0498		-29.218	-9.17337	-23.4076
ZINC00309653	-37.4964	-11.0724	-28.8025		-17.6688	-1.54487	-23.8736		-27.2068	-6.20622	-25.6226		-12.9809	-11.1109	-22.023		-19.8393	-11.0724	-28.8025		-25.2507	-8.93684	-23.8729
ZINC00309654	-37.3064	-15.2185	-26.9985		-18.8748	-2.6409	-23.3602		-14.4585	-4.94811	-26.7123		-8.59823	-12.2695	-19.9119		-3.23528	-15.2185	-26.9985		-20.5508	-7.76539	-28.4119
ZINC00393306	-30.4811	-6.56705	-28.2004		-25.2357	-2.98717	-21.4915		-22.7662	-3.94358	-24.4844		-21.1134	-7.26173	-22.173		-17.2768	-6.56705	-28.2004		-30.9714	-7.77194	-21.3851
ZINC00403035	-11.9729	0.927945	-26.5181		-15.2984	1.11447	-24.7972		-20.7808	-1.49187	-23.8654		-12.1667	-2.88754	-23.9072		-10.8622	0.927945	-26.5181		0.913237	-3.24001	-26.1026
ZINC00404191	-41.6608	-14.9584	-24.6706		-14.2578	-5.95045	-24.7029		-16.4122	-4.9479	-26.2823		-8.89046	-13.3818	-23.1672		2.84396	-14.9584	-24.6706		-27.7156	-11.8681	-24.8126
ZINC00404206	-41.2509	-14.7001	-21.8854		-8.38592	-5.6209	-20.9908		-22.6527	-6.81015	-20.9018		-8.77949	-17.4466	-18.9129		-16.9256	-14.7001	-21.8854		-24.449	-17.8535	-23.2298
ZINC00873422	-44.3332	-8.78179	-23.5146		-13.2654	-6.12014	-25.7273		-33.7266	-9.15876	-22.3332		-12.5496	-11.4361	-21.9071		-8.6362	-8.78179	-23.5146		-33.9729	-8.43028	-26.1616
ZINC00897244	-24.9381	-9.69035	-29.7941		3.16089	-0.585153	21.3071		-8.94901	-4.8618	-26.3114		-0.165783	-8.59272	-5.04976		-2.31195	-9.69035	-29.7941		3.50154	-3.4847	-29.1009
ZINC01494945	-37.4977	-14.8123	-23.414		-15.6741	-6.5972	-22.4818		-26.8386	-9.98345	-19.8911		-5.25085	-17.685	-18.2353		-14.0575	-14.8123	-23.414		-5.55744	-12.1905	-23.2994
ZINC01529532	-69.9538	-15.3355	-24.8238		-42.7646	-6.50478	-24.0294		-86.4416	-4.51514	-25.5481		-17.2797	-12.108	-18.9578		-19.8239	-15.3355	-24.8238		-79.5449	-11.6315	-27.2284
ZINC02508500	-19.2812	-6.52131	-25.244		-16.4592	-5.97926	-24.5263		-20.4819	-5.25683	-26.2021		-7.48481	-11.0207	-23.6681		-9.73	-6.52131	-25.244		-17.8241	-10.3982	-26.4988
ZINC02529286	-36.4841	-15.1063	-22.1387		-14.4463	-6.72517	-22.1359		-27.7308	-8.18307	-22.6477		-9.44202	-16.098	-20.617		-15.9082	-15.1063	-22.1387		-19.8457	-11.4754	-24.7788
ZINC03830726	-21.4271	-4.108	-28.6125		-11.4816	-0.870719	-21.8801		-29.7339	-1.22519	-28.4039		-8.82491	-8.62582	-23.158		-10.7045	-4.108	-28.6125		3.48869	-3.89379	-32.2049
ZINC04037058	-32.862	-13.235	-20.974		-9.7852	-0.613435	-21.4156		-29.0048	-9.75302	-22.6395		-8.14822	-12.6969	-19.019		6.17984	-13.235	-20.974		-35.6318	-9.19979	-25.7694
ZINC04184073	-42.6838	-16.3525	-20.1121		-21.1961	-5.63639	-25.3975		-33.9819	-9.01051	-21.2811		-8.22166	-14.9585	-21.2667		-9.96061	-16.3525	-20.1121		-3.34289	-8.06279	-25.5941
ZINC04237899	-43.3356	-14.9094	-22.3404		-12.9332	-6.01797	-21.7711		-19.7151	-5.79513	-23.2647		-6.41139	-11.4793	-19.8907		-4.98527	-14.9094	-22.3404		-20.9624	-9.90814	-25.3461
ZINC04899686	-39.3454	-3.5464	-26.3559		-21.219	-5.07919	-20.0094		-20.516	-3.40407	-23.3793		-14.2281	-13.929	-18.2643		-16.6235	-3.5464	-26.3559		-8.88203	-9.22104	-23.6529
ZINC04899687	-31.0631	-7.54673	-25.3606		-7.80858	-3.372	-18.376		-19.5627	-2.18324	-23.8797		-18.4109	-8.33349	-7.25846		-18.6019	-7.54673	-25.3606		-0.37673	-3.96754	-25.9257
ZINC05687382	-44.5634	-9.55033	-25.2847		-9.92139	-6.82616	-27.5034		-31.9971	-5.47576	-27.4459		-11.3995	-12.7974	-24.1262		-11.3344	-9.55033	-25.2847		-19.1272	-5.709	-26.7097
ZINC06643327	-44.942	-15.7907	-21.6677		-15.945	-6.23625	-23.0133		-32.2761	-9.34628	-21.3923		-11.5809	-12.4309	-20.8122		-18.825	-15.7907	-21.6677		-25.9741	-9.37835	-23.7905
ZINC08419413	-32.7375	-7.84098	-28.9976		-16.5184	-6.9309	-26.5792		-21.749	-8.49444	-26.0145		-11.1111	-12.3732	-26.028		-24.8499	-7.84098	-28.9976		-11.3737	-11.0954	-27.7999
ZINC13413550	-25.6505	-2.33951	-29.9613		-16.0103	0.180008	-23.5393		-8.46694	-0.469036	-27.7117		-11.4756	-3.89168	-19.8014		-4.36638	-2.33951	-29.9613		-8.63852	-1.49279	-30.0356
ZINC13435849	-44.6269	-5.66727	-30.7202		-30.9002	-1.51937	-31.0152		-26.7907	-3.48952	-31.1715		-15.6268	-8.19341	-26.6622		-14.0855	-5.66727	-30.7202		-3.15975	-3.31978	-33.8761
ZINC13462234	-42.2871	-14.4887	-30.2225		-6.44952	-0.651901	-19.2906		-13.914	-3.49682	-27.8067		-5.31877	-18.6591	-14.1822		-6.12288	-14.4887	-30.2225		-0.850763	-10.9516	-27.258
ZINC15014567	-22.6665	-4.61018	-26.6487		-11.2398	-6.17046	-24.8375		-27.1627	-8.44892	-23.4388		-7.93953	-16.4839	-21.2496		-1.74505	-4.61018	-26.6487		-5.85208	-8.09421	-26.4516
ZINC15903682	-33.0707	-7.09671	-29.4419		-21.2252	-7.28821	-28.1775		-31.4125	-6.42501	-27.7823		-9.18686	-11.9296	-24.9621		-19.4763	-7.09671	-29.4419		-24.5589	-6.37588	-32.4671
ZINC16124668	-48.6708	-8.27943	-25.3948		-4.9555	-0.900409	-20.6836		-28.5905	-9.92284	-23.2439		-10.6186	-11.5392	-23.4179		-17.0419	-8.27943	-25.3948		-35.286	-11.7684	-26.3053
ZINC18245108	-40.8322	-16.3318	-22.2454		-18.7643	-2.78876	-22.8076		-19.338	-8.75671	-24.583		-2.02814	-15.1159	-19.3669		-4.94143	-16.3318	-22.2454		-29.8222	-12.246	-23.1449
ZINC19088327	-43.2126	-10.3514	-27.8652		-17.6058	-6.40587	-25.3975		-29.1608	-4.71449	-27.784		-8.27578	-11.0923	-26.4409		-5.69081	-10.3514	-27.8652		-10.3351	-9.46873	-26.167
ZINC19335442	-44.8273	-11.8866	-21.7876		-24.2444	-6.24091	-24.9837		-34.2998	-6.20026	-25.4969		-9.30174	-10.3276	-22.454		-1.4124	-11.8866	-21.7876		-24.6657	-12.2419	-25.5835
ZINC19702063	-25.6403	-15.5214	-22.1353		-15.9743	-6.16113	-23.1042		-32.4	-5.6515	-23.7328		-8.15378	-14.376	-16.7991		-6.51374	-15.5214	-22.1353		-19.583	-9.50066	-24.4735
ZINC20357842	-34.6359	-6.63946	-26.2014		-27.5591	-6.36018	-25.4563		-33.263	-4.76855	-25.4243		-13.2185	-12.7095	-21.8875		-11.7555	-6.63946	-26.2014		-20.1377	-3.73345	-27.9838
ZINC20357881	-52.1959	-11.2669	-29.1347		-26.2329	-2.75403	-25.0281		-35.2796	-3.59882	-26.0882		-16.2307	-4.91758	-24.4987		-10.4908	-11.2669	-29.1347		-4.92647	-7.15822	-28.9565
ZINC20357942	-32.2416	-10.6636	-22.6487		-11.8786	-4.19163	-24.8239		-35.6905	-2.53583	-26.0451		-8.2798	-12.7335	-19.67		-12.6674	-10.6636	-22.6487		-8.8418	-7.26741	-25.6492
ZINC00158633	-41.7023	-14.8011	-22.0848		-11.3123	-6.1206	-22.4882		-28.3952	-10.5609	-20.5353		-5.8875	-12.7167	-18.2144		9.24321	-14.8011	-22.0848		-25.3029	-8.65124	-24.1394
ZINC00158649	-33.1334	-12.7816	-22.2866		-16.844	-5.32215	-22.4068		-14.032	-5.67095	-22.7945		-7.77911	-9.52189	-21.2737		-9.01806	-12.7816	-22.2866		-21.9646	-9.00494	-25.7358
ZINC00307755	-32.6339	-8.72616	-30.836		-10.4563	-2.45724	-20.4595		-10.8324	-6.34974	-29.8091		-17.9377	-8.94615	-27.3924		-10.482	-8.72616	-30.836		-16.9372	-5.38944	-32.3951
ZINC00389338	-24.9584	-8.98899	-28.3522		-7.54352	-0.883326	-29.5289		-15.4982	-6.47051	-30.6609		-4.86329	-14.8656	-26.0345		-10.139	-8.98899	-28.3522		-18.77	-14.271	-32.0396
ZINC01076010	-27.7404	-6.22171	-30.383		-6.2979	-6.1186	26.9776		-5.85463	-2.45948	-25.3438		-3.33326	-6.67453	-21.7736		6.72725	-6.22171	-30.383		11.2064	-2.64913	-26.6312
ZINC02385763	-1.28864	-1.98604	-34.5078		-14.7659	-6.07505	-25.9399		-9.83124	-1.35299	-32.7639		4.484	-12.0029	-25.283		-13.3893	-1.98604	-34.5078		-2.7825	-6.58083	-30.0064
ZINC02555638	-36.2806	-5.00584	-23.6515		-23.4205	-3.43776	-24.845		-24.5461	-4.48097	-22.001		-11.1693	-4.98014	-21.484		-13.7427	-5.00584	-23.6515		-4.27806	-8.82438	-25.9697
ZINC03705320	-10.4136	0.844962	-24.449		-11.0786	-0.420898	-20.7456		-6.6207	-1.09034	-24.4578		3.14466	-2.31265	-21.8386		-4.00029	0.844962	-24.449		3.16754	-1.80033	-24.8912
ZINC05234667	-45.2105	-14.5212	-23.5849		-19.5454	-6.136	-23.4082		-28.5282	-7.94962	-21.0009		-6.91989	-13.1682	-19.7033		4.00059	-14.5212	-23.5849		-27.7682	-7.63326	-24.65
ZINC08436801	-34.7247	-6.85452	-31.3705		-11.2803	-6.73209	-26.7164		-15.6908	-4.31095	-27.0366		-12.8974	-14.011	-23.1229		-14.4673	-6.85452	-31.3705		-0.653334	-11.4962	-26.8562
ZINC13378724	-38.6477	-2.00885	-25.0175		-14.1545	-1.31236	-23.3035		-31.4035	-0.395799	-18.4559		-7.45209	-12.4757	-28.4575		-11.9114	-2.00885	-25.0175		-4.38051	-0.591699	-18.6632
ZINC13480131	-35.6231	-14.7195	-27.1257		-9.5458	-5.69858	-25.5636		-8.91026	-3.47509	-26.7291		-8.37448	-19.151	-17.8812		-9.55069	-14.7195	-27.1257		-10.4766	-10.7017	-26.7246
ZINC16124575	-28.5725	-13.2157	-24.1202		-13.5252	-5.99823	-22.9164		-22.0867	-10.0818	-22.6404		-8.41053	-11.64	-22.9188		-9.25881	-13.2157	-24.1202		-22.6428	-8.17052	-27.3827
ZINC20357744	-32.3493	-12.7305	-26.775		-18.5984	-3.0404	-24.3822		-19.4947	-6.42687	-27.5687		-3.74195	-11.1935	-24.5796		-9.08938	-12.7305	-26.775		-25.0727	-8.80543	-27.7609
ZINC20357804	-36.1175	-15.3506	-21.7832		-3.4567	-2.69749	-23.3659		-17.4813	-8.08106	-25.329		-4.3141	-13.0884	-19.4093		-7.17562	-15.3506	-21.7832		-26.9798	-9.91476	-24.133
